# Supplementary material for: Chemosensory Neurons Modulate the Response to Oomycete Recognition in Caenorhabditis elegans
Source: Cell Rep. 2021 Jan 12;34(2):108604. doi: 10.1016/j.celrep.2020.108604 (PMC7809619; doi:10.1016/j.celrep.2020.108604)
Supplement: Table S1. RNA-Seq Results of Animals Treated with Pathogen Extract and Live Pathogen, Related to Figure 2 — Extract treatments (ext) and infections (inf) were performed using M. humicola isolate JUo1. Sleuth b values are analogous to fold change. Tables also show transcript names, Wormbase Gene IDs, gene/sequence names are shown, Wald test p value and p value adjusted for multiple test correction. [file mmc2.xlsx]

## Sheet: RNA-seq summary
Table: Differentially expressed genes as determined by Kallisto and Sleuth (pval<0.01, qval<0.1)
WS235
	JUo1 ext 1h	JUo1 ext 4h	JUo1 ext 12h	JUo1 ext 24h	JUo1 inf 12h	JUo1 inf 24h	JUo1 inf 48h
UP genes	268	250	9	9	176	200	442
DOWN genes	96	109	16	14	78	38	296
Total Dif. expressed	364	359	25	23	254	238	738

## Sheet: JUo1 ext 1h
Table: Differentially expressed genes as determined by Kallisto and Sleuth (pval<0.01, qval<0.1)
target_id	WormBase Gene ID	Public Name	pval	qval	b	se_b
F15H10.6	WBGene00008873	F15H10.6	2.15325e-55	1.77033e-51	6.48081	0.413381
C31H5.6b	WBGene00007857	C31H5.6	1.13663e-06	0.000274852	6.04096	1.24137
Y71H2AR.2	WBGene00022189	Y71H2AR.2	8.3478e-24	2.57373e-20	5.38911	0.535727
Y113G7B.1b	WBGene00013754	fbxa-116	1.82133e-16	2.64254e-13	5.36822	0.652014
ZK678.1.2	WBGene00023498	lin-15A	0.00121993	0.0871065	5.29921	1.6385
F15H10.12	WBGene00195181	F15H10.12	1.48386e-14	1.59127e-11	5.13177	0.667424
T17A3.10	WBGene00020546	zig-13	4.28772e-14	4.23026e-11	5.09817	0.675079
C32B5.13	WBGene00016306	C32B5.13	1.64609e-13	1.56157e-10	5.05087	0.684884
B0284.4	WBGene00007134	pals-28	1.35006e-12	1.18926e-09	4.97266	0.701453
C10G8.5d	WBGene00003567	ncx-2	0.000992842	0.0734895	4.96241	1.50716
F56A6.5	WBGene00044427	F56A6.5	2.26722e-23	6.21345e-20	4.96103	0.498066
C54D2.5d.3	WBGene00000367	cca-1	0.000501055	0.0435159	4.93843	1.41901
C53A5.11	WBGene00008269	C53A5.11	6.71193e-18	1.03469e-14	4.70091	0.545367
T19H5.3	WBGene00011848	chil-27	6.05569e-44	3.70694e-40	4.68661	0.337088
C06A12.5	WBGene00007358	lact-6	2.91884e-23	7.19931e-20	4.68569	0.471614
W04G5.16	WBGene00206393	W04G5.16	8.9899e-09	4.18369e-06	4.57095	0.795119
F55G1.7d	WBGene00018903	F55G1.7	0.000483366	0.0422851	4.35568	1.24811
F15A4.8a	WBGene00008842	chil-28	8.94995e-06	0.00159964	4.3493	0.979329
T03D8.5c	WBGene00001547	gcy-22	0.000617057	0.050902	4.27251	1.24781
T17A3.1	WBGene00006894	ver-1	2.36106e-06	0.000515359	4.2025	0.890404
C38D9.2.1	WBGene00008010	C38D9.2	0.000298444	0.029682	4.02767	1.11365
Y119D3A.2	WBGene00022477	fbxa-28	1.94035e-05	0.00312802	4.0169	0.940364
W01D2.2b.3	WBGene00003651	nhr-61	0.00033914	0.0330628	3.95868	1.10472
T19H5.2	WBGene00011847	chil-26	2.18811e-14	2.24874e-11	3.86192	0.505549
ZC196.6a	WBGene00022550	droe-8	5.19503e-07	0.000140057	3.69035	0.735281
Y46C8AL.3	WBGene00021581	clec-70	4.1465e-20	7.86719e-17	3.54071	0.385522
T27E7.6	WBGene00012091	pals-29	0.00136843	0.0927265	3.50645	1.09534
R09D1.5	WBGene00011161	chil-18	0.000142453	0.0159709	3.49519	0.91885
B0507.8	WBGene00015225	B0507.8	1.00408e-70	1.23828e-66	3.38842	0.190572
F56D6.15	WBGene00044642	clec-69	1.05567e-11	7.89037e-09	3.30489	0.486106
T10C6.15b	WBGene00050899	T10C6.15	3.34472e-06	0.000687479	3.12838	0.672997
K02E7.10	WBGene00019314	K02E7.10	7.51458e-44	3.70694e-40	3.11268	0.224131
C44H9.1	WBGene00008097	ugt-15	9.76971e-08	3.20721e-05	3.04795	0.571746
F42C5.3a	WBGene00018345	F42C5.3	0.00083221	0.0643463	3.02127	0.904069
Y113G7B.1a	WBGene00013754	fbxa-116	0.000998134	0.0734895	2.97392	0.903638
Y105C5A.1270	WBGene00194646	Y105C5A.1270	0.000141159	0.0158981	2.93872	0.772102
ZC47.12	WBGene00013843	fbxa-49	7.13322e-08	2.47804e-05	2.70448	0.501965
B0507.10	WBGene00015227	ddn-1	6.42056e-83	1.58363e-78	2.64468	0.137096
W04G5.8	WBGene00012268	W04G5.8	1.06581e-06	0.000265538	2.64219	0.541534
Y94H6A.2	WBGene00022375	Y94H6A.2	1.60972e-11	1.1344e-08	2.45947	0.365035
Y119D3A.4	WBGene00022479	fbxa-36	6.28358e-13	5.74017e-10	2.41806	0.336113
Y50D4B.5	WBGene00021744	clec-203	6.36747e-05	0.00844374	2.27101	0.567929
C08H9.7	WBGene00007467	chil-3	1.58223e-10	9.29182e-08	2.23776	0.349801
Y17G9A.4	WBGene00021197	Y17G9A.4	1.61486e-08	6.75095e-06	2.15244	0.381037
Y48G9A.10	WBGene00021703	cpt-3	1.0066e-14	1.12854e-11	2.14161	0.276751
W09G12.8	WBGene00021122	W09G12.8	4.02289e-08	1.55038e-05	2.12923	0.387849
F19B10.13	WBGene00194713	F19B10.13	1.45312e-06	0.000347973	2.10754	0.437468
B0507.6	WBGene00015223	B0507.6	9.80884e-34	4.03225e-30	2.09803	0.173304
D1007.19	WBGene00045048	D1007.19	2.87043e-12	2.44135e-09	2.04223	0.292419
B0284.1	WBGene00007131	pals-26	0.000426547	0.0386794	1.94483	0.552024
ZC196.1	WBGene00022545	ZC196.1	2.78675e-10	1.59849e-07	1.93948	0.307357
Y39G8B.5	WBGene00012726	Y39G8B.5	3.04391e-06	0.000641692	1.93912	0.415421
C10F3.2	WBGene00000979	dhs-16	5.75306e-16	7.88329e-13	1.88515	0.232894
T16G1.7	WBGene00011801	T16G1.7	4.73911e-18	7.79268e-15	1.84414	0.212961
T07A5.7	WBGene00045475	T07A5.7	6.59971e-08	2.32545e-05	1.71877	0.318188
C08H9.13	WBGene00007472	chil-7	2.23592e-06	0.000496838	1.70284	0.359945
C54D10.7	WBGene00008301	pals-39	5.15815e-11	3.43853e-08	1.55511	0.236832
C45E5.3	WBGene00016666	C45E5.3	1.13277e-06	0.000274852	1.54391	0.317218
R09D1.12	WBGene00011168	R09D1.12	0.000109453	0.0131052	1.3415	0.346764
C15C7.4	WBGene00015790	C15C7.4	3.60018e-22	8.07257e-19	1.32835	0.1372
F15D3.8	WBGene00008858	pals-1	7.2548e-08	2.48527e-05	1.29194	0.239926
C54F6.14.1	WBGene00001500	ftn-1	7.04854e-06	0.00130716	1.26548	0.281705
B0334.6	WBGene00007146	B0334.6	6.05851e-21	1.24528e-17	1.2127	0.129163
ZC47.13b	WBGene00013844	fbxa-50	0.00128706	0.0900498	1.14103	0.354484
F42A10.7	WBGene00018343	F42A10.7	4.69943e-10	2.51451e-07	1.11712	0.179347
C39B10.1	WBGene00008021	C39B10.1	1.46472e-08	6.43425e-06	1.09295	0.192908
EGAP9.3	WBGene00017151	EGAP9.3	1.52836e-08	6.49948e-06	1.09162	0.192922
ZC196.2	WBGene00022546	ZC196.2	0.000776204	0.0603945	1.03939	0.309237
M01A8.1a	WBGene00010795	M01A8.1	0.000386453	0.0359693	0.998321	0.281283
B0284.3	WBGene00007133	B0284.3	0.000202138	0.0218433	0.989673	0.266304
Y39B6A.9	WBGene00012671	Y39B6A.9	4.3339e-06	0.000855165	0.8996	0.195791
K02B12.6	WBGene00010499	K02B12.6	0.00134263	0.0918454	0.893661	0.278685
Y37A1B.13	WBGene00006598	tor-2	0.000483454	0.0422851	0.886864	0.254133
W06D12.3	WBGene00001397	fat-5	9.24183e-15	1.08548e-11	0.886657	0.114418
Y6E2A.5	WBGene00012399	Y6E2A.5	0.00123626	0.0871212	0.799942	0.247631
Y67D8C.5a	WBGene00022069	eel-1	0.000262651	0.0269929	0.784026	0.214825
F35D11.8	WBGene00018048	clec-137	0.000680204	0.0548275	0.783614	0.230649
F28D1.5.1	WBGene00009215	thn-2	3.37398e-10	1.84932e-07	0.739351	0.117721
C06E4.8	WBGene00015537	C06E4.8	0.00139791	0.0936943	0.735288	0.230131
C46H11.2	WBGene00016728	C46H11.2	9.25994e-27	3.2628e-23	0.696464	0.0650368
F13B12.3a	WBGene00008731	F13B12.3	0.000390813	0.0361026	0.666401	0.187919
C04F12.1	WBGene00007297	C04F12.1	1.62141e-18	2.85658e-15	0.659261	0.0750787
T23F4.4	WBGene00003545	nas-27	1.48693e-08	6.43425e-06	0.656557	0.115937
F54A5.1	WBGene00018786	hmbx-1	0.000286585	0.0287342	0.653343	0.180126
R13H4.8	WBGene00011266	R13H4.8	7.30682e-05	0.00958632	0.653302	0.164723
F49E11.1j.1	WBGene00003150	mbk-2	3.24879e-05	0.0046588	0.641807	0.154456
Y5H2A.4	WBGene00044521	Y5H2A.4	1.05829e-06	0.000265538	0.633107	0.129722
K02B12.9	WBGene00044679	K02B12.9	0.000621084	0.0510635	0.631417	0.184504
C25B8.6	WBGene00003710	nhr-120	1.28687e-10	7.74163e-08	0.619844	0.0964181
H06H21.10f	WBGene00019166	tat-2	9.61484e-05	0.0120995	0.615976	0.157938
F09F3.9.1	WBGene00008629	cpt-5	0.00011824	0.0140211	0.615048	0.159763
F25B5.3c.2	WBGene00017775	F25B5.3	1.20901e-05	0.00207086	0.601023	0.137347
R01E6.5	WBGene00010969	R01E6.5	3.15994e-10	1.77136e-07	0.598303	0.0951088
W02A2.9	WBGene00044280	W02A2.9	0.000286117	0.0287342	0.597218	0.164634
F07C3.9	WBGene00017197	F07C3.9	4.69855e-07	0.000130213	0.590672	0.117238
D1007.13b	WBGene00017009	D1007.13	0.000200915	0.0218307	0.565818	0.152189
T02D1.5	WBGene00004061	pmp-4	1.81792e-06	0.000419056	0.537132	0.112543
M01A8.1b	WBGene00010795	M01A8.1	0.00142792	0.0954463	0.530952	0.166498
F57B7.3	WBGene00000729	col-156	6.00373e-06	0.0011304	0.525531	0.116107
F43C9.1	WBGene00018375	F43C9.1	7.49309e-07	0.000194544	0.509684	0.103005
F48G7.5	WBGene00018616	F48G7.5	6.54782e-08	2.32545e-05	0.507539	0.0939338
F20B10.3	WBGene00008967	F20B10.3	3.06587e-05	0.00447453	0.4872	0.116876
C34D4.15b	WBGene00000687	col-113	1.50034e-06	0.000355826	0.482129	0.10021
T10E10.4	WBGene00020421	T10E10.4	3.77946e-09	1.82785e-06	0.473065	0.080268
Y53C12B.5a	WBGene00003100	mab-3	0.00144323	0.0959495	0.472762	0.148394
F45G2.1	WBGene00003520	nas-1	0.00130092	0.0903867	0.462279	0.143753
C35A5.10	WBGene00044016	C35A5.10	3.39766e-06	0.000692589	0.461809	0.0994167
R03C1.1b	WBGene00010987	R03C1.1	0.000365828	0.0348384	0.442495	0.124171
C28G1.10	WBGene00219376	C28G1.10	0.00138565	0.0933803	0.442278	0.138315
T18D3.6	WBGene00011823	T18D3.6	2.18454e-06	0.000489833	0.441121	0.0931509
C52A11.4h	WBGene00003404	mpz-1	0.000390786	0.0361026	0.436281	0.123027
Y95B8A.1	WBGene00003548	nas-30	2.19762e-09	1.10621e-06	0.433546	0.0724692
T10E9.3	WBGene00020413	T10E9.3	1.12854e-15	1.39177e-12	0.431769	0.0538902
C31H5.6a.1	WBGene00007857	C31H5.6	0.000107027	0.013004	0.430056	0.111008
F09G8.6	WBGene00000666	col-91	2.70375e-06	0.000579895	0.426034	0.0907976
R03C1.1a	WBGene00010987	R03C1.1	0.000678037	0.0548275	0.42211	0.124212
C23H3.7	WBGene00006611	tre-5	0.000268777	0.0275078	0.420666	0.115451
W05G11.3.1	WBGene00000663	col-88	0.000198278	0.0216395	0.420348	0.11296
T26C5.3b	WBGene00012033	T26C5.3	0.00048168	0.0422851	0.417316	0.119549
AC3.7	WBGene00007072	ugt-1	1.01153e-05	0.00176946	0.412187	0.0933671
F59A1.10	WBGene00010296	dgat-2	6.5261e-12	5.03019e-09	0.408174	0.0594342
T13C2.2	WBGene00020478	T13C2.2	5.95801e-06	0.0011304	0.407507	0.0899997
K08E7.7a	WBGene00000841	cul-6	0.000217677	0.0231423	0.406608	0.109966
C34E11.2a	WBGene00007935	C34E11.2	0.000100348	0.0125506	0.406406	0.104481
T18H9.1	WBGene00001695	grd-6	5.2241e-07	0.000140057	0.404431	0.0805977
F27E5.7	WBGene00044035	F27E5.7	0.00034309	0.0331856	0.403461	0.112687
T22B2.6	WBGene00020670	T22B2.6	0.000966519	0.07224	0.400272	0.121291
C05E7.2	WBGene00007344	C05E7.2	2.79067e-05	0.00409713	0.399176	0.0952708
C33G3.3	WBGene00007903	lgc-21	2.75469e-05	0.00408475	0.39908	0.095181
K02E2.8a	WBGene00010509	K02E2.8	0.000648144	0.052835	0.397641	0.116589
C26C6.3	WBGene00003552	nas-36	3.35732e-12	2.69901e-09	0.396561	0.0569617
T28C12.6	WBGene00020893	T28C12.6	0.000421576	0.0385118	0.396251	0.112374
Y43F8B.3h	WBGene00012814	Y43F8B.3	8.47873e-08	2.86476e-05	0.393131	0.0733915
C46F4.2.3	WBGene00016716	acs-17	0.00034991	0.033713	0.391829	0.109595
R10H1.5	WBGene00003542	nas-23	1.89134e-06	0.000427981	0.388889	0.0816187
R151.2a	WBGene00020107	R151.2	6.95907e-11	4.40116e-08	0.386036	0.0591941
T25E4.1	WBGene00020803	T25E4.1	3.39223e-12	2.69901e-09	0.385508	0.0553856
Y38F1A.10b	WBGene00003144	max-2	8.20699e-05	0.010543	0.385104	0.097785
C34D4.15a	WBGene00000687	col-113	8.69846e-08	2.89929e-05	0.382231	0.0714183
T01B10.2.2	WBGene00001703	grd-14	0.000109113	0.0131052	0.381961	0.0987138
AC3.3	WBGene00000024	abu-1	0.000575185	0.0489205	0.37648	0.109345
Y47D3A.17c	WBGene00012930	obr-1	2.38821e-05	0.00373897	0.376137	0.0890241
F17C8.2	WBGene00000664	col-89	4.23671e-08	1.60767e-05	0.37561	0.0685334
D2096.6	WBGene00017073	D2096.6	1.05234e-08	4.80668e-06	0.375348	0.0655966
Y102A11A.7	WBGene00022417	Y102A11A.7	6.0357e-05	0.00804705	0.370711	0.092414
F32D8.7b	WBGene00009331	F32D8.7	0.000457934	0.0406293	0.370072	0.105607
ZK270.1	WBGene00004237	ptr-23	3.22712e-06	0.00067455	0.369894	0.0794479
K01D12.5	WBGene00010464	K01D12.5	2.88519e-07	8.37216e-05	0.367741	0.0716733
Y2H9A.3	WBGene00000735	col-162	8.83219e-06	0.00159012	0.366003	0.0823599
Y47D7A.13	WBGene00021625	Y47D7A.13	0.00013404	0.0154216	0.365408	0.0956838
T06E4.12	WBGene00044011	T06E4.12	0.000668476	0.0542367	0.364013	0.106994
F31D5.4	WBGene00017947	mth-2	0.00044587	0.0398456	0.363838	0.103618
F29G6.1	WBGene00009257	F29G6.1	5.18887e-05	0.00711019	0.361614	0.0893547
R12A1.3a	WBGene00020017	R12A1.3	3.34122e-08	1.32921e-05	0.361138	0.0653934
T21C9.9.2	WBGene00011895	T21C9.9	0.000343081	0.0331856	0.358533	0.100138
F46G10.5a	WBGene00004238	ptr-24	2.31021e-05	0.00365265	0.357407	0.0844418
K04F10.4g.2	WBGene00000254	bli-4	8.55855e-05	0.0109377	0.356125	0.0906586
T01B10.2.1	WBGene00001703	grd-14	3.52343e-07	9.98913e-05	0.354517	0.0696079
F07A5.3	WBGene00008542	scav-6	1.55052e-06	0.000364223	0.353767	0.0736308
F38B2.6	WBGene00194663	F38B2.6	2.67474e-05	0.00399833	0.353714	0.0842272
Y113G7B.12	WBGene00013762	Y113G7B.12	4.84918e-07	0.000132894	0.351586	0.0698674
F38B7.1a	WBGene00009532	ccch-1	1.48e-05	0.00244994	0.347971	0.0803323
C40H5.4	WBGene00008047	lact-7	0.000251154	0.0260282	0.34778	0.0949939
T23F6.1	WBGene00011949	T23F6.1	0.000749947	0.058722	0.347331	0.103046
K09E4.6	WBGene00010723	cpg-7	8.20283e-06	0.00149869	0.347166	0.077843
C32E12.5.1	WBGene00004771	sem-2	0.000109422	0.0131052	0.344844	0.0891371
F25G6.6	WBGene00003816	asns-1	6.66043e-06	0.00124454	0.341471	0.0758106
F46C8.2	WBGene00000747	col-174	7.42972e-06	0.00136757	0.340961	0.0760905
M03E7.4	WBGene00019756	M03E7.4	0.000448869	0.0399688	0.338299	0.0963938
Y11D7A.11	WBGene00000694	col-120	7.89592e-05	0.0102973	0.336754	0.0853072
T06E4.11	WBGene00004146	pqn-63	2.58191e-05	0.00395546	0.335285	0.0796871
T24A11.3	WBGene00006591	toh-1	0.000547545	0.0467308	0.335211	0.0969842
F35A5.4	WBGene00018026	F35A5.4	2.64963e-05	0.00398494	0.334616	0.079639
C34D4.9	WBGene00003527	nas-8	2.70263e-06	0.000579895	0.333861	0.071152
B0228.7.3	WBGene00015064	B0228.7	0.000946283	0.0715953	0.333844	0.10098
Y48G8AL.12	WBGene00021690	Y48G8AL.12	6.28326e-07	0.000166642	0.330995	0.0664342
C26F1.1b	WBGene00016146	C26F1.1	1.65512e-08	6.80393e-06	0.330791	0.0586026
ZK1067.7	WBGene00004174	abu-14	1.08741e-15	1.39177e-12	0.330757	0.0412592
F22D6.10	WBGene00000636	col-60	0.00128678	0.0900498	0.330292	0.10261
F59B10.3	WBGene00010319	F59B10.3	0.000426175	0.0386794	0.327244	0.0928795
T12B5.11	WBGene00020457	fbxa-67	0.000432291	0.0389141	0.322264	0.0915641
F53H4.3	WBGene00010008	F53H4.3	0.000316287	0.0313302	0.322108	0.0894352
E01G6.1	WBGene00008449	E01G6.1	1.81598e-09	9.33148e-07	0.322017	0.0535493
W02F12.2	WBGene00020947	W02F12.2	0.00025384	0.0261965	0.321878	0.0879844
T01D1.6	WBGene00000034	abu-11	1.60024e-11	1.1344e-08	0.321862	0.0477647
T21D11.1	WBGene00020646	zmp-6	0.00134426	0.0918454	0.320157	0.0998506
C46H11.8	WBGene00016732	phat-1	0.000416178	0.03816	0.319131	0.0904156
F10F2.9	WBGene00004118	pqn-29	0.00123283	0.0871212	0.317526	0.0982696
C03A7.4	WBGene00004099	abu-15	2.39512e-05	0.00373897	0.313181	0.0741352
Y66A7A.7	WBGene00013426	Y66A7A.7	0.000141051	0.0158981	0.31065	0.0816143
C54D2.1	WBGene00016915	C54D2.1	3.24331e-05	0.0046588	0.310642	0.0747514
C46A5.3a	WBGene00000603	col-14	2.13837e-07	6.43207e-05	0.309374	0.0596453
ZK662.2	WBGene00014039	ZK662.2	5.2414e-06	0.00100999	0.309029	0.0678455
F26G1.5	WBGene00017841	F26G1.5	0.000126309	0.0146953	0.309001	0.0806045
B0222.7	WBGene00000718	col-145	2.13081e-05	0.00339074	0.308416	0.0725561
T11F9.9	WBGene00000730	col-157	3.7984e-06	0.000755545	0.306319	0.0662723
F53F1.4	WBGene00009982	F53F1.4	5.60651e-11	3.63907e-08	0.306014	0.0466921
F26B1.4	WBGene00000634	col-58	0.000134842	0.0154216	0.304852	0.0798577
C15H9.1	WBGene00003778	nnt-1	0.00129517	0.090241	0.303804	0.0944357
Y47D3B.6	WBGene00012942	Y47D3B.6	9.12904e-06	0.00161991	0.302682	0.0682201
Y39E4B.6a	WBGene00012717	Y39E4B.6	8.98636e-05	0.0114252	0.301974	0.0771042
H10E21.4	WBGene00019184	H10E21.4	4.79148e-10	2.51451e-07	0.301229	0.0483842
Y65B4BR.6b	WBGene00001725	grl-16	8.44152e-06	0.00153096	0.296304	0.0665303
C34F6.5a	WBGene00007939	C34F6.5	0.00107684	0.0783486	0.296264	0.0906105
F55C10.2	WBGene00000727	col-154	1.25296e-08	5.61894e-06	0.294662	0.0517645
C50B6.4	WBGene00000734	col-161	0.000325599	0.0321236	0.287111	0.0798855
W07G4.5	WBGene00012339	W07G4.5	2.61542e-05	0.00397962	0.285469	0.0678944
ZK180.5a	WBGene00022679	ZK180.5	1.13014e-05	0.0019493	0.283327	0.0645296
C54G7.3a	WBGene00002983	lgx-1	0.000202802	0.0218433	0.2829	0.0761405
F10D11.6a	WBGene00008652	F10D11.6	7.70238e-07	0.000197895	0.2824	0.0571341
B0403.5	WBGene00015169	B0403.5	9.88234e-08	3.20721e-05	0.281554	0.0528355
F58F6.1	WBGene00000678	col-104	5.59697e-09	2.65479e-06	0.281296	0.0482632
M195.1	WBGene00000653	col-77	2.75558e-06	0.000585917	0.281193	0.0599782
W02A2.3a	WBGene00004156	pqn-74	0.000236719	0.0247619	0.279871	0.0761302
R07B1.9	WBGene00011081	R07B1.9	8.0397e-05	0.0103822	0.277751	0.0704378
C01C10.3	WBGene00015295	acl-12	9.61742e-06	0.00169438	0.276727	0.0625287
C56A3.2a	WBGene00008341	ttr-44	4.96442e-08	1.8007e-05	0.276613	0.0507306
C56A3.2b	WBGene00008341	ttr-44	4.96442e-08	1.8007e-05	0.276613	0.0507306
Y43E12A.2	WBGene00012794	Y43E12A.2	0.00128877	0.0900498	0.275714	0.0856661
T05D4.4a	WBGene00003887	osm-7	1.0863e-06	0.000267935	0.273588	0.0561168
M02G9.2	WBGene00010831	M02G9.2	0.000613771	0.0508009	0.272621	0.0795869
BE10.2	WBGene00007210	agmo-1	7.11719e-07	0.000186751	0.27232	0.0549238
R11E3.4	WBGene00020006	set-15	0.000649058	0.052835	0.271221	0.0795314
C18E9.7	WBGene00007687	C18E9.7	4.40689e-05	0.00610652	0.270857	0.0663045
C07D10.4	WBGene00003526	nas-7	2.35246e-06	0.000515359	0.270295	0.0572596
Y59E9AL.4	WBGene00021994	Y59E9AL.4	0.000386277	0.0359693	0.270111	0.0761028
ZK1010.7.1	WBGene00000672	col-97	3.72541e-08	1.45853e-05	0.26894	0.0488679
C02E7.6	WBGene00015339	C02E7.6	0.00136528	0.0927265	0.264615	0.0826433
W03D8.10	WBGene00020991	W03D8.10	0.000812053	0.0629852	0.263021	0.0785452
F44G3.6	WBGene00004809	skr-3	0.00119005	0.085576	0.262796	0.0810786
C06G1.1a	WBGene00015545	C06G1.1	1.37475e-05	0.00230669	0.262709	0.0604226
T07C4.1.2	WBGene00011559	umps-1	5.7648e-05	0.00776988	0.261179	0.0649337
T10E10.1	WBGene00000741	col-168	0.000110639	0.0131831	0.257093	0.0665011
M153.1	WBGene00010924	M153.1	2.75025e-07	8.07558e-05	0.256111	0.049829
F28H7.8	WBGene00009241	F28H7.8	0.000594366	0.0502056	0.254725	0.0741735
M28.8	WBGene00010899	M28.8	0.000689225	0.0553738	0.254306	0.074932
C46H11.9	WBGene00016733	phat-2	0.000181299	0.0199632	0.25025	0.066845
ZC455.4	WBGene00013904	ugt-6	0.000951981	0.0718062	0.249519	0.0755124
F55C10.3	WBGene00000728	col-155	1.07572e-05	0.00186849	0.24902	0.056578
T10E10.6	WBGene00000743	col-170	0.00106665	0.0778374	0.246503	0.0753295
F07H5.8	WBGene00008559	F07H5.8	0.000602634	0.0502161	0.245764	0.0716424
F38A3.2	WBGene00004300	ram-2	4.74623e-08	1.77372e-05	0.245084	0.0448825
C15C6.1	WBGene00007600	C15C6.1	0.00010075	0.0125506	0.243849	0.0627058
C44C10.1	WBGene00000753	col-180	0.000515933	0.0444948	0.243214	0.0700431
R31.2c	WBGene00011270	R31.2	0.00133867	0.0918454	0.24273	0.0756744
F15H10.1.1	WBGene00000601	col-12	0.000123811	0.014473	0.241475	0.0629093
C14B1.3	WBGene00007574	C14B1.3	0.000609874	0.0506483	0.239435	0.0698635
C29F4.1	WBGene00000699	col-125	1.08994e-07	3.49135e-05	0.237223	0.0446659
C03H5.1.2	WBGene00015403	clec-10	0.000858855	0.0657877	0.229602	0.0688855
C42C1.7a	WBGene00016585	oac-59	0.000624033	0.0511354	0.227429	0.0664811
Y51H7C.13	WBGene00021791	Y51H7C.13	0.000520598	0.0447406	0.214771	0.061895
T07F10.4a	WBGene00011590	bus-19	7.93223e-05	0.0102973	0.21411	0.054254
Y47G6A.19a	WBGene00021645	Y47G6A.19	4.91364e-06	0.000954291	0.212738	0.0465669
R02F11.1	WBGene00019839	R02F11.1	2.13009e-05	0.00339074	0.209132	0.0491984
T17H7.7	WBGene00020551	T17H7.7	3.55609e-05	0.00506999	0.20888	0.0505204
E04D5.3	WBGene00008482	cut-4	0.000176846	0.0195602	0.208735	0.055663
JC8.14	WBGene00044737	ttr-45	0.00122193	0.0871065	0.204197	0.0631462
ZK909.3	WBGene00014148	ZK909.3	3.98768e-05	0.00558842	0.202522	0.0492971
ZK84.1	WBGene00022649	ZK84.1	0.000140459	0.0158981	0.199782	0.0524725
C14F5.5	WBGene00004774	sem-5	0.000966287	0.07224	0.197657	0.059893
Y119C1B.9	WBGene00022474	zig-9	0.000601948	0.0502161	0.193298	0.056343
F53F4.5a	WBGene00001479	fmo-4	0.000380145	0.0357874	0.190312	0.0535563
C52D10.13	WBGene00000711	col-138	0.00117809	0.0849637	0.187938	0.0579316
F10F2.2	WBGene00008654	pfas-1	0.000738197	0.0581217	0.186454	0.055246
K07E3.3	WBGene00000929	dao-3	0.000729314	0.0577176	0.185367	0.0548697
C34E7.4.1	WBGene00007934	C34E7.4	5.54154e-05	0.00752433	0.178114	0.0441803
ZC416.6a	WBGene00022610	ltah-1.2	0.000356273	0.03406	0.177059	0.0495891
R04E5.10a	WBGene00002057	ifd-1	0.000922587	0.0702334	0.174133	0.0525584
F29B9.8.2	WBGene00017923	F29B9.8	0.00130753	0.090526	0.170111	0.0529229
C38C6.6	WBGene00007999	tag-297	5.81479e-05	0.00779466	0.169718	0.0422163
T04F3.1b	WBGene00011436	T04F3.1	0.000599155	0.0502161	0.165167	0.0481257
K05B2.5a.2	WBGene00003986	mct-4	0.0013934	0.0936464	0.160737	0.0502928
F28A12.4.1	WBGene00017881	asp-13	0.000979809	0.0727921	0.151711	0.046025
F53F1.5.1	WBGene00009983	cut-2	0.000375124	0.0355862	0.149394	0.0420002
Y47D3B.10	WBGene00001077	dpy-18	0.000697041	0.0558199	0.143995	0.0424671
R03D7.1	WBGene00010988	metr-1	0.00037968	0.0357874	-0.146957	0.0413519
C55B6.2	WBGene00001025	dnj-7	0.00137248	0.0927457	-0.147491	0.0460855
ZK455.1.1	WBGene00000040	aco-1	0.000335027	0.0327915	-0.147919	0.0412423
F57F5.1	WBGene00010204	F57F5.1	0.000385305	0.0359693	-0.15867	0.0446965
C06A8.3	WBGene00015514	nlp-77	0.000274897	0.0280179	-0.160559	0.0441354
W06H8.1a	WBGene00004373	rme-1	0.00132811	0.0915026	-0.161122	0.0501963
T19H12.9	WBGene00020592	ugt-12	0.00120944	0.0867179	-0.161972	0.0500432
T25C8.2.1	WBGene00000067	act-5	0.0014527	0.0963196	-0.162424	0.051013
Y38H6C.1a.2	WBGene00012615	dct-16	0.000881412	0.0673066	-0.164636	0.0495016
C24H10.5	WBGene00006861	cal-5	0.00085746	0.0657877	-0.165958	0.0497841
Y73B6BL.9a	WBGene00001853	hil-2	0.000702732	0.0560935	-0.169294	0.0499612
K02D7.4	WBGene00001099	dsc-4	4.14792e-05	0.00578014	-0.173433	0.0423101
C49F5.1.2	WBGene00008205	sams-1	6.81513e-05	0.00898905	-0.175666	0.0441077
K02F2.2.1	WBGene00019322	ahcy-1	0.000430532	0.0388977	-0.180589	0.0512945
F13H10.8a.1	WBGene00044784	F13H10.8	0.0011222	0.081409	-0.182077	0.0558869
Y39B6A.1	WBGene00012664	Y39B6A.1	5.55211e-05	0.00752433	-0.192391	0.0477269
F43D2.6	WBGene00044191	F43D2.6	0.000739923	0.0581217	-0.194126	0.0575301
F35C5.9	WBGene00009397	clec-66	0.000973664	0.0725542	-0.199408	0.0604629
B0024.4	WBGene00007097	B0024.4	0.000103666	0.012721	-0.199939	0.0515062
K06A4.5	WBGene00010595	haao-1	0.000186925	0.0204911	-0.204874	0.0548369
F32G8.4	WBGene00009340	best-14	0.00122657	0.0871212	-0.207475	0.0641816
F47B10.2	WBGene00009813	haly-1	1.2696e-05	0.00215963	-0.211605	0.0484745
F22F7.1a	WBGene00017719	ldp-1	5.9066e-06	0.00112935	-0.212652	0.046946
F17A9.5	WBGene00017537	F17A9.5	0.000103481	0.012721	-0.216354	0.0557286
K08F4.7	WBGene00001752	gst-4	0.00134998	0.0919816	-0.217911	0.067988
C47B2.6a	WBGene00008132	gale-1	0.000488638	0.0425875	-0.220939	0.0633625
ZK6.11a.1	WBGene00022645	ZK6.11	3.92092e-07	0.000109897	-0.221912	0.0437458
F13D12.6.1	WBGene00008741	F13D12.6	0.000464322	0.0410484	-0.222741	0.0636305
ZK896.7	WBGene00014138	clec-186	1.46109e-05	0.00243499	-0.224548	0.051805
T22B11.4a	WBGene00020678	T22B11.4	0.000235821	0.0247619	-0.226515	0.0616002
C31B8.8	WBGene00016283	zmp-3	0.000770945	0.0601752	-0.227258	0.0675755
Y71G12B.6a	WBGene00022146	Y71G12B.6	0.00150515	0.0992763	-0.232802	0.0733539
W01A11.4	WBGene00002273	lec-10	4.87297e-06	0.000953903	-0.236398	0.0517262
C23G10.6	WBGene00016013	ugt-66	0.000355753	0.03406	-0.23933	0.0670223
F07C4.7	WBGene00017201	grsp-4	0.000958539	0.0720804	-0.24395	0.0738701
Y73B6BL.24	WBGene00022245	acp-6	0.000210944	0.0226215	-0.244805	0.0660646
F40F4.3.2	WBGene00002253	lbp-1	0.00083753	0.0645553	-0.247166	0.074
Y75B8A.27.1	WBGene00004172	pqn-92	2.48033e-05	0.00384763	-0.251878	0.0597351
F33D4.1a	WBGene00003607	nhr-8	1.35551e-05	0.00228997	-0.25236	0.0580012
H20E11.1a	WBGene00019213	H20E11.1	0.00024049	0.0250282	-0.256364	0.0698125
R03E9.1	WBGene00003163	mdl-1	2.3758e-07	7.06012e-05	-0.257072	0.0497503
F11E6.3.2	WBGene00008707	F11E6.3	0.00093987	0.0713289	-0.258752	0.0782215
H01A20.1	WBGene00003602	nhr-3	0.000133192	0.0154216	-0.26075	0.0682506
C54G7.2.1	WBGene00016934	mboa-3	2.76567e-05	0.00408475	-0.263125	0.062769
Y37D8A.3	WBGene00012545	Y37D8A.3	9.24811e-05	0.0116977	-0.266515	0.0681708
W07A12.7	WBGene00012324	rhy-1	0.000525437	0.0449997	-0.267424	0.0771243
T19C3.1	WBGene00020559	best-17	0.001045	0.0764834	-0.271498	0.0828213
F17C11.11a	WBGene00008922	F17C11.11	0.000122939	0.0144394	-0.274427	0.0714619
C36A4.9a.1	WBGene00007969	acs-19	3.43099e-07	9.84015e-05	-0.277662	0.0544639
K11H12.4	WBGene00019660	K11H12.4	0.000285578	0.0287342	-0.289889	0.0799023
F22F1.1	WBGene00001854	hil-3	1.67005e-05	0.00270999	-0.290752	0.0675387
Y105E8A.4	WBGene00001156	ech-7	1.51509e-07	4.77116e-05	-0.293283	0.0558558
F43E2.5.1	WBGene00018393	msra-1	2.02291e-07	6.15989e-05	-0.299602	0.0576467
Y77E11A.2	WBGene00022307	Y77E11A.2	0.000164974	0.0183292	-0.300858	0.0798588
C28C12.5	WBGene00004993	spp-8	9.91419e-07	0.000252096	-0.309379	0.0632247
F46H5.8	WBGene00018523	lact-1	0.000236927	0.0247619	-0.315291	0.0857703
T10H4.12	WBGene00000783	cpr-3	0.000135052	0.0154216	-0.327955	0.0859183
W01F3.3g	WBGene00012186	mlt-11	3.72492e-06	0.000753076	-0.340338	0.0735681
T22B3.1	WBGene00001079	dpy-20	0.000392955	0.036165	-0.34836	0.0982743
C10H11.3	WBGene00015692	ugt-25	1.52817e-07	4.77116e-05	-0.349899	0.0666585
Y38E10A.5	WBGene00012583	clec-4	0.000327963	0.0322279	-0.35541	0.0989407
F46F2.3	WBGene00009787	F46F2.3	0.000601829	0.0502161	-0.358397	0.104465
ZK1290.8	WBGene00006956	wrt-10	2.56041e-05	0.00394703	-0.362081	0.0860171
F41H10.7b.2	WBGene00001243	elo-5	0.000105177	0.0128425	-0.364666	0.0940265
C07G2.2a	WBGene00000223	atf-7	0.000713415	0.0567625	-0.367556	0.108604
T28D6.3	WBGene00012123	T28D6.3	1.85489e-06	0.000423618	-0.368574	0.0772914
R11G11.7	WBGene00004144	pqn-60	3.59611e-05	0.00509759	-0.369261	0.089366
T22H6.7	WBGene00000017	abf-6	0.00014445	0.0161215	-0.37428	0.0984838
F09F3.6	WBGene00008628	ttr-21	0.00123466	0.0871212	-0.375437	0.116207
F45D3.3	WBGene00009723	F45D3.3	1.05831e-10	6.5258e-08	-0.377378	0.0584323
F10C1.2a.1	WBGene00002053	ifb-1	3.31373e-06	0.000686833	-0.378031	0.0812909
F02A9.4b.1	WBGene00008514	mrpl-44	0.000997636	0.0734895	-0.379383	0.115272
K09C4.5	WBGene00019550	K09C4.5	0.00131027	0.090526	-0.381931	0.118844
F48D6.4a	WBGene00018602	F48D6.4	4.98946e-05	0.00687515	-0.38287	0.0943932
D1005.1	WBGene00016995	acly-1	1.6246e-07	5.00886e-05	-0.396668	0.0757312
F48D6.4b	WBGene00018602	F48D6.4	3.77392e-06	0.000755545	-0.398966	0.0862917
B0285.9.1	WBGene00000512	ckb-2	3.1123e-05	0.00451558	-0.407371	0.097806
F56A6.1a	WBGene00018921	sago-2	3.66407e-05	0.00516425	-0.413742	0.100235
M163.3	WBGene00001898	his-24	0.00116497	0.0842636	-0.415606	0.127984
F08F3.6	WBGene00017263	F08F3.6	0.000291779	0.0291366	-0.416398	0.114948
Y51F10.7	WBGene00021768	Y51F10.7	2.62996e-05	0.00397962	-0.434021	0.103256
C47B2.6b	WBGene00008132	gale-1	0.000584842	0.0495709	-0.456966	0.132895
C34D1.5a	WBGene00007932	zip-5	1.53517e-05	0.00252432	-0.457572	0.105832
C29F4.2	WBGene00007808	best-7	1.54934e-05	0.00253075	-0.471164	0.109026
W01C8.5b	WBGene00020921	W01C8.5	0.00051483	0.0444948	-0.472896	0.136167
F11E6.5	WBGene00001240	elo-2	0.000120368	0.0142051	-0.47901	0.124568
ZC21.3e	WBGene00022505	ZC21.3	0.00021895	0.0231777	-0.498237	0.134801
T27F6.5a.1	WBGene00004190	pars-2	0.000730099	0.0577176	-0.518104	0.153375
K02E7.6	WBGene00019311	K02E7.6	0.00021511	0.0229684	-0.530004	0.143222
C07A9.9	WBGene00007405	C07A9.9	1.79284e-11	1.22835e-08	-0.545205	0.0811079
F15D3.1b	WBGene00001131	dys-1	0.00104439	0.0764834	-0.551366	0.168187
B0222.4	WBGene00006418	spl-2	1.76379e-06	0.000410413	-0.642703	0.134492
Y47G6A.12.2	WBGene00004775	sep-1	0.00010263	0.0127205	-0.677384	0.174391
R09B5.6	WBGene00019978	hacd-1	3.39255e-09	1.67354e-06	-0.924128	0.15633
F45D3.4a.1	WBGene00009724	F45D3.4	2.74655e-08	1.11055e-05	-0.935647	0.168377
Y67D8C.5d	WBGene00022069	eel-1	0.00150534	0.0992763	-1.22851	0.387095
Y67D8C.5h	WBGene00022069	eel-1	0.000438336	0.0393147	-1.46854	0.41769
W01A8.1c.1	WBGene00007024	plin-1	0.00143512	0.0956682	-4.00724	1.25718
F09F7.4b.3	WBGene00017301	F09F7.4	0.000280541	0.0284755	-4.29135	1.18133

## Sheet: JUo1 ext 4h
Table: Differentially expressed genes as determined by Kallisto and Sleuth (pval<0.01, qval<0.1)
target_id	WormBase Gene ID	Public Name	pval	qval	b	se_b
Y71H2AR.2	WBGene00022189	Y71H2AR.2	1.22829e-48	2.53028e-45	8.02908	0.547825
F40H7.12	WBGene00044379	F40H7.12	9.31288e-43	1.64439e-39	7.51935	0.548607
F56A6.5	WBGene00044427	F56A6.5	8.09461e-46	1.53922e-42	7.18758	0.505859
R09D1.5	WBGene00011161	chil-18	9.03786e-67	3.7236e-63	7.13776	0.413487
F15H10.6	WBGene00008873	F15H10.6	4.96165e-60	1.3628e-56	7.04132	0.430873
B0284.4	WBGene00007134	pals-28	8.31776e-56	2.05615e-52	6.81216	0.432851
Y119D3A.2	WBGene00022477	fbxa-28	1.11936e-48	2.51551e-45	6.80971	0.464428
Y113G7B.1b	WBGene00013754	fbxa-116	1.04463e-25	7.59506e-23	6.50325	0.620419
T17A3.10	WBGene00020546	zig-13	4.13011e-40	6.38101e-37	6.42705	0.484817
T17A3.1	WBGene00006894	ver-1	1.0441e-25	7.59506e-23	6.37518	0.608198
B0507.8	WBGene00015225	B0507.8	4.63324e-129	5.72668e-125	6.29972	0.260645
Y75B8A.35a.2	WBGene00006986	zip-1	1.08317e-09	2.23133e-07	6.21191	1.01891
F15A4.8b	WBGene00008842	chil-28	4.27038e-28	4.06014e-25	6.15125	0.559714
F11A5.3	WBGene00008671	F11A5.3	2.2571e-32	2.65693e-29	6.06309	0.511826
Y105C5A.1270	WBGene00194646	Y105C5A.1270	1.30387e-27	1.15113e-24	5.89854	0.541708
F15A4.8a	WBGene00008842	chil-28	1.15981e-22	6.9928e-20	5.8931	0.601521
T27E7.6	WBGene00012091	pals-29	1.44622e-21	8.12513e-19	5.80563	0.608639
W04G5.16	WBGene00206393	W04G5.16	9.60735e-28	8.79607e-25	5.73212	0.525085
ZK938.8	WBGene00044804	ZK938.8	4.8309e-19	2.21148e-16	5.65208	0.63392
ZK938.5	WBGene00003863	old-2	1.38247e-17	5.69577e-15	5.55489	0.650715
C32B5.13	WBGene00016306	C32B5.13	1.38496e-16	5.18731e-14	5.4846	0.663512
Y50D4B.5	WBGene00021744	clec-203	4.54616e-10	1.0034e-07	5.4586	0.875615
Y113G7B.1a	WBGene00013754	fbxa-116	2.4622e-19	1.14841e-16	5.44601	0.605755
T09F5.20b	WBGene00202514	T09F5.20	7.67159e-20	3.87024e-17	5.4263	0.595138
F15H10.12	WBGene00195181	F15H10.12	1.11899e-15	3.89598e-13	5.41393	0.675639
F42C5.3a	WBGene00018345	F42C5.3	1.35218e-08	2.47599e-06	5.34136	0.940491
C17H1.13b	WBGene00044708	pals-11	1.41682e-14	4.60838e-12	5.3318	0.692907
C53A5.11	WBGene00008269	C53A5.11	1.77037e-21	9.72524e-19	5.2847	0.555249
F09C6.1	WBGene00008615	F09C6.1	1.02928e-10	2.49448e-08	5.24275	0.811246
F56A6.1b	WBGene00018921	sago-2	1.89606e-09	3.81061e-07	5.21085	0.86754
F47B8.1	WBGene00009802	F47B8.1	4.43046e-13	1.28848e-10	5.1904	0.716736
B0507.10	WBGene00015227	ddn-1	8.86664e-178	2.19183e-173	5.18865	0.182513
C54D10.14a	WBGene00138721	pals-37	9.37128e-05	0.00953325	5.11005	1.30815
C31H5.6b	WBGene00007857	C31H5.6	7.77023e-06	0.00100566	5.10538	1.14178
F09C6.13	WBGene00044183	F09C6.13	6.25203e-21	3.2883e-18	5.09972	0.543352
F49A5.6	WBGene00009858	thn-4	4.40986e-17	1.70331e-14	5.08206	0.604903
C17H1.10.1	WBGene00044237	pals-9	2.1509e-11	5.77938e-09	5.07248	0.757607
F11A5.10.1	WBGene00001591	glc-1	0.00029278	0.0259409	5.06885	1.39961
C05C10.6c	WBGene00007333	ufd-3	0.000329404	0.0284781	4.99828	1.39189
Y17G9A.4	WBGene00021197	Y17G9A.4	3.96191e-15	1.32349e-12	4.96602	0.632121
ZK938.6	WBGene00014162	chil-9	5.52821e-16	1.98054e-13	4.9259	0.608189
C06A12.5	WBGene00007358	lact-6	1.51195e-08	2.73244e-06	4.86678	0.859825
ZC196.6b	WBGene00022550	droe-8	1.70654e-10	4.01769e-08	4.86512	0.761882
C44B12.2b.3	WBGene00003893	ost-1	0.00133534	0.0904375	4.85343	1.51279
T19H5.3	WBGene00011848	chil-27	3.05914e-32	3.43736e-29	4.82989	0.408604
ZC196.6a	WBGene00022550	droe-8	1.19748e-08	2.20907e-06	4.81099	0.84402
F49A5.8	WBGene00005770	srw-23	1.65937e-09	3.36226e-07	4.79222	0.794985
W03G1.7a	WBGene00000213	asm-3	2.41221e-07	3.79808e-05	4.75953	0.921605
W06D12.4	WBGene00006137	str-77	4.23443e-13	1.24613e-10	4.75194	0.655634
Y32B12B.8	WBGene00202504	Y32B12B.8	2.18744e-11	5.81437e-09	4.73938	0.708117
F09C6.3	WBGene00008617	F09C6.3	4.23618e-16	1.53997e-13	4.6796	0.575482
Y39G8B.5	WBGene00012726	Y39G8B.5	1.67247e-37	2.17598e-34	4.63376	0.362056
K02E7.10	WBGene00019314	K02E7.10	2.63526e-61	8.14295e-58	4.57912	0.277187
W04G5.7	WBGene00012267	W04G5.7	6.03222e-08	1.00078e-05	4.56842	0.843217
F55G1.7d	WBGene00018903	F55G1.7	0.000669846	0.0520673	4.56039	1.34065
C17H1.6	WBGene00007659	pals-5	1.31657e-11	3.57644e-09	4.54768	0.672057
C44H9.1	WBGene00008097	ugt-15	2.02397e-09	4.03488e-07	4.49725	0.750057
K08F9.3a	WBGene00010686	K08F9.3	2.53156e-07	3.93587e-05	4.49611	0.872126
R06B9.1	WBGene00011052	arrd-11	2.92263e-11	7.68589e-09	4.48312	0.674112
T05H10.2.2	WBGene00000151	apn-1	0.00150916	0.0993444	4.4534	1.40357
C53A5.9	WBGene00008267	C53A5.9	2.82972e-10	6.41749e-08	4.45151	0.705711
W08A12.4	WBGene00021081	pals-33	4.6801e-25	3.21367e-22	4.40989	0.426518
Y46C8AL.3	WBGene00021581	clec-70	1.05676e-19	5.12216e-17	4.40952	0.485472
M03A1.6b	WBGene00019747	ipla-1	0.00115181	0.0797553	4.39898	1.3533
C39B5.9	WBGene00016527	fbxa-47	7.91175e-11	1.95578e-08	4.36318	0.671024
F28D1.3	WBGene00009213	thn-1	2.11392e-26	1.74187e-23	4.35719	0.409816
F26F2.4b	WBGene00009169	F26F2.4	1.19779e-06	0.000173154	4.34872	0.895534
C08H9.8	WBGene00007468	C08H9.8	2.95516e-10	6.64105e-08	4.3327	0.687609
W04G5.8	WBGene00012268	W04G5.8	8.76541e-26	6.77128e-23	4.31343	0.410857
F11A5.13	WBGene00008679	F11A5.13	3.81203e-13	1.13534e-10	4.28142	0.589559
F08F3.2b	WBGene00017261	acl-6	0.00107222	0.0752988	4.2778	1.30785
C38D9.7	WBGene00008015	fbxa-174	3.60778e-11	9.29003e-09	4.16913	0.62984
C54D10.7	WBGene00008301	pals-39	3.0766e-17	1.24678e-14	4.15145	0.491667
Y105C5A.1269	WBGene00194645	Y105C5A.1269	1.35066e-05	0.00166111	4.11804	0.9463
B0284.2	WBGene00007132	pals-27	4.11723e-10	9.16918e-08	4.11701	0.658773
F49A5.10	WBGene00044195	F49A5.10	2.01127e-05	0.00240187	4.07842	0.956559
K08F9.3b	WBGene00010686	K08F9.3	7.71719e-07	0.000115618	4.00418	0.810171
K02H11.6	WBGene00019349	trx-5	1.03259e-09	2.14501e-07	3.9786	0.65177
K03D3.10	WBGene00004287	rac-2	8.47113e-08	1.37767e-05	3.94708	0.736836
F09C6.11a	WBGene00044181	F09C6.11	3.30527e-07	5.10665e-05	3.93975	0.77172
T10C6.15a	WBGene00050899	T10C6.15	0.00106747	0.0751788	3.90497	1.19341
R09D1.4	WBGene00011160	R09D1.4	6.01126e-08	1.00078e-05	3.86919	0.714075
M01E11.7h	WBGene00006508	tns-1	0.00101726	0.0720531	3.83822	1.16816
B0284.1	WBGene00007131	pals-26	1.45456e-66	5.13669e-63	3.83517	0.222524
F26F2.3	WBGene00009168	F26F2.3	2.00768e-05	0.00240187	3.73151	0.875113
T28A11.13	WBGene00020875	T28A11.13	1.01326e-06	0.000148212	3.70067	0.756931
C17H1.4a	WBGene00007657	pals-3	5.97497e-06	0.000794093	3.66524	0.809591
F09C6.11b	WBGene00044181	F09C6.11	0.000671149	0.0520673	3.64082	1.07048
C38D9.1	WBGene00008009	fbxa-171	0.000667722	0.0520673	3.63973	1.06972
W09G12.8	WBGene00021122	W09G12.8	1.6686e-29	1.71866e-26	3.62713	0.321586
T20D4.7	WBGene00020613	T20D4.7	2.73783e-42	4.51194e-39	3.56489	0.26159
F26D11.13	WBGene00045393	F26D11.13	4.25292e-08	7.3519e-06	3.54963	0.647742
Y119D3A.3	WBGene00022478	fbxa-35	1.96802e-13	5.93287e-11	3.54803	0.482663
B0507.7	WBGene00015224	B0507.7	9.96231e-11	2.4383e-08	3.53495	0.546569
F56D6.15	WBGene00044642	clec-69	1.08998e-08	2.02588e-06	3.5341	0.618272
ZK938.10	WBGene00202513	ZK938.10	0.000333861	0.0286564	3.47599	0.968917
Y94H6A.2	WBGene00022375	Y94H6A.2	5.90438e-33	7.29782e-30	3.45018	0.288527
Y119D3A.4	WBGene00022479	fbxa-36	2.98508e-18	1.29458e-15	3.44378	0.39529
T19H5.2	WBGene00011847	chil-26	5.62114e-09	1.06888e-06	3.41354	0.585749
F09C6.14	WBGene00044278	F09C6.14	0.000605104	0.0487237	3.38484	0.987031
T26F2.3.2	WBGene00045401	eol-1	2.30604e-19	1.09626e-16	3.36299	0.373763
B0281.8	WBGene00015114	B0281.8	0.000879774	0.0652175	3.33541	1.00271
C08H9.4b.2	WBGene00007465	chil-1	3.31119e-06	0.000457277	3.33529	0.717188
F09C6.12	WBGene00044182	F09C6.12	2.72011e-23	1.68103e-20	3.29342	0.331248
T20H9.3	WBGene00020639	fbxa-71	6.42995e-14	1.98685e-11	3.28189	0.437643
Y75B8A.39	WBGene00023483	Y75B8A.39	2.14845e-09	4.24878e-07	3.27059	0.546359
T07A5.7	WBGene00045475	T07A5.7	9.11364e-30	9.79518e-27	3.23828	0.285765
T05A8.1.2	WBGene00020227	T05A8.1	0.00150639	0.0993444	3.22392	1.0159
Y57G11B.1	WBGene00013294	pals-30	1.25697e-05	0.00155362	3.18465	0.729176
F22G12.1	WBGene00009061	pals-14	1.17382e-24	7.84239e-22	3.1467	0.306972
T16G1.7	WBGene00011801	T16G1.7	6.10353e-94	5.02931e-90	3.12747	0.152105
F57G4.11	WBGene00195165	F57G4.11	0.000665189	0.0520673	3.1162	0.915575
F07E5.9	WBGene00017214	F07E5.9	0.000867447	0.0647834	3.08093	0.925115
ZK355.8	WBGene00086560	ZK355.8	0.000654678	0.0518706	3.07203	0.901448
R09D1.12	WBGene00011168	R09D1.12	7.07666e-17	2.69131e-14	3.07003	0.367855
C17H1.14	WBGene00044709	pals-12	0.000912444	0.0663401	3.03827	0.916185
F28D1.5.1	WBGene00009215	thn-2	1.89335e-80	9.36072e-77	2.92932	0.154219
F21H7.3	WBGene00009029	F21H7.3	1.08924e-06	0.000158388	2.91478	0.59793
C45G7.1	WBGene00016668	ilys-1	0.00145981	0.096747	2.89145	0.908531
Y71H2AM.25	WBGene00044760	Y71H2AM.25	7.89501e-38	1.08425e-34	2.8905	0.224826
Y39H10B.3	WBGene00194902	Y39H10B.3	8.87427e-06	0.00112498	2.8903	0.650539
Y102A5C.13	WBGene00013619	fbxa-112	8.08041e-05	0.00839276	2.88737	0.732462
ZK970.7	WBGene00014173	ZK970.7	2.55043e-09	4.96431e-07	2.87051	0.481775
C17H1.3	WBGene00007656	pals-2	5.20621e-06	0.000699442	2.85287	0.626137
C54D10.12	WBGene00044787	pals-36	0.0002265	0.0205849	2.81901	0.764485
Y50D4B.7	WBGene00021746	Y50D4B.7	6.22158e-06	0.000818072	2.81219	0.622344
C45G7.3	WBGene00016670	ilys-3	0.000809186	0.0606154	2.80344	0.83694
C16C4.13	WBGene00015837	math-8	8.41512e-13	2.41886e-10	2.77449	0.387812
C01A2.9	WBGene00077546	C01A2.9	0.00039857	0.033556	2.7678	0.781637
ZC196.1	WBGene00022545	ZC196.1	1.44794e-10	3.47504e-08	2.7364	0.426844
Y17G9A.1	WBGene00006217	str-173	0.000512408	0.0418043	2.71385	0.781147
K08F9.3d	WBGene00010686	K08F9.3	0.000881565	0.0652175	2.68744	0.80805
Y37A1B.13	WBGene00006598	tor-2	6.50528e-18	2.7256e-15	2.64769	0.307039
C46F9.2	WBGene00016718	math-23	7.28415e-06	0.000947707	2.61431	0.582873
C08H9.7	WBGene00007467	chil-3	1.21896e-18	5.47867e-16	2.60852	0.295987
T20H9.2	WBGene00020638	fbxa-43	3.36638e-08	5.86034e-06	2.58299	0.467829
C08H9.13	WBGene00007472	chil-7	4.09401e-17	1.60641e-14	2.54179	0.302228
Y48G9A.10	WBGene00021703	cpt-3	1.49213e-05	0.00181701	2.53683	0.585893
Y6E2A.7	WBGene00012400	Y6E2A.7	0.000645391	0.0514647	2.53229	0.742219
B0507.6	WBGene00015223	B0507.6	5.41271e-38	7.87071e-35	2.52884	0.19625
Y50D4B.9	WBGene00268189	Y50D4B.9	0.000878265	0.0652175	2.52664	0.759463
Y2H9A.6b	WBGene00086568	Y2H9A.6	0.00025967	0.0231734	2.50376	0.685486
T10C6.15b	WBGene00050899	T10C6.15	0.000560586	0.045435	2.46145	0.713465
C31B8.4	WBGene00016281	pals-32	8.06317e-26	6.42973e-23	2.38058	0.226582
W03G1.7b	WBGene00000213	asm-3	0.000976831	0.0701955	2.37698	0.720926
F54F3.3	WBGene00010062	lipl-1	1.15739e-21	6.65362e-19	2.36549	0.24739
ZC47.12	WBGene00013843	fbxa-49	8.17384e-05	0.00841905	2.35348	0.597444
C08H9.9	WBGene00014673	C08H9.9	0.000254661	0.0228722	2.30236	0.629485
C17H1.7	WBGene00007660	pals-6	6.13957e-10	1.31974e-07	2.29188	0.370447
Y50D4B.6	WBGene00021745	Y50D4B.6	3.96008e-21	2.12811e-18	2.23943	0.237387
T07H3.3	WBGene00020326	math-38	0.001045	0.0738065	2.21607	0.676018
F15D3.8	WBGene00008858	pals-1	1.90263e-16	7.01984e-14	2.10116	0.255365
Y58A7A.4	WBGene00021978	Y58A7A.4	5.2447e-10	1.13727e-07	2.09429	0.337157
Y70C5C.1	WBGene00013492	Y70C5C.1	4.78096e-12	1.32792e-09	2.08935	0.302281
F42A10.7	WBGene00018343	F42A10.7	1.40553e-82	8.68617e-79	2.0398	0.105962
C24B9.9	WBGene00016052	dod-3	1.84062e-06	0.000263007	2.03627	0.426874
F48G7.10	WBGene00018621	F48G7.10	1.8263e-07	2.89398e-05	1.92395	0.368842
ZC196.2	WBGene00022546	ZC196.2	3.19634e-11	8.31721e-09	1.91476	0.288488
C08H9.12	WBGene00007471	chil-6	0.000671905	0.0520673	1.88712	0.554904
ZK250.8	WBGene00022691	math-50	0.000993613	0.0707842	1.83739	0.558082
C17H1.5	WBGene00007658	pals-4	3.57847e-14	1.11974e-11	1.8255	0.240975
C08H9.11	WBGene00007470	chil-5	2.24524e-06	0.000317156	1.8162	0.383975
C04F12.1	WBGene00007297	C04F12.1	1.91625e-25	1.35342e-22	1.80983	0.173612
C10F3.2	WBGene00000979	dhs-16	1.22561e-15	4.20793e-13	1.79502	0.224325
F09F3.9.1	WBGene00008629	cpt-5	2.42253e-06	0.000340256	1.74169	0.36943
Y102A5C.14	WBGene00013620	fbxa-111	0.00139395	0.0933832	1.72243	0.53895
T27E4.2	WBGene00002017	hsp-16.11	3.44739e-05	0.00387362	1.70732	0.412226
W02D7.2	WBGene00020938	clec-218	9.03941e-29	8.93817e-26	1.69373	0.152187
ZC513.8	WBGene00000620	col-43	4.62395e-05	0.00505771	1.67699	0.411646
ZC196.4	WBGene00022548	ZC196.4	7.85046e-20	3.88127e-17	1.66056	0.182174
ZK816.5	WBGene00000989	dhs-26	3.21409e-15	1.08839e-12	1.65285	0.209691
F09C6.2	WBGene00008616	fbxa-44	0.00137051	0.0920625	1.64717	0.514613
C06E4.8	WBGene00015537	C06E4.8	4.96916e-08	8.47157e-06	1.63847	0.300505
Y116A8C.14a	WBGene00004402	rom-3	0.000248437	0.0224137	1.62678	0.444007
Y6E2A.5	WBGene00012399	Y6E2A.5	2.47938e-07	3.87913e-05	1.6061	0.311304
T16G1.4	WBGene00011798	T16G1.4	4.34306e-11	1.10681e-08	1.59663	0.242212
Y17G9A.2	WBGene00021195	Y17G9A.2	9.23492e-06	0.00116473	1.58088	0.356508
ZK250.7	WBGene00022690	math-49	5.55494e-11	1.4012e-08	1.49905	0.228679
C26D10.7	WBGene00023420	C26D10.7	4.00777e-05	0.0044427	1.47937	0.360204
Y73C8C.2	WBGene00022261	clec-210	1.76654e-07	2.81735e-05	1.44666	0.277013
F47B8.2	WBGene00009803	F47B8.2	7.12418e-21	3.66895e-18	1.43722	0.153355
Y47G7B.2	WBGene00021654	Y47G7B.2	0.000623615	0.0500512	1.41943	0.414902
Y37A1B.15	WBGene00001575	gei-18	4.59279e-10	1.00472e-07	1.40689	0.225738
Y50D4B.4b	WBGene00021743	Y50D4B.4	3.46198e-06	0.000475445	1.40676	0.303095
C45E5.3	WBGene00016666	C45E5.3	0.00141348	0.0941809	1.39744	0.437809
T05E12.3	WBGene00011486	T05E12.3	0.00151857	0.0995734	1.3728	0.43291
T16G1.6	WBGene00011800	T16G1.6	1.81501e-18	8.01196e-16	1.36016	0.155124
Y50D4B.4a	WBGene00021743	Y50D4B.4	8.32351e-27	7.09508e-24	1.34528	0.125509
K08F9.3c	WBGene00010686	K08F9.3	3.01441e-05	0.00343392	1.33689	0.320415
EGAP9.3	WBGene00017151	EGAP9.3	3.58456e-09	6.92268e-07	1.3115	0.222202
C14B1.3	WBGene00007574	C14B1.3	2.70443e-24	1.7593e-21	1.2871	0.126561
C06G4.5	WBGene00015559	npr-17	2.01689e-08	3.61287e-06	1.27424	0.227116
W07A12.6	WBGene00012323	oac-54	0.000125493	0.0122133	1.23837	0.322902
C33C12.8	WBGene00016340	gba-2	2.7118e-05	0.0031035	1.23745	0.294882
W06D12.3	WBGene00001397	fat-5	3.33705e-24	2.11518e-21	1.23434	0.121618
W02A2.9	WBGene00044280	W02A2.9	3.78479e-07	5.81118e-05	1.21944	0.240072
F07C3.9	WBGene00017197	F07C3.9	7.44346e-10	1.57267e-07	1.19551	0.194191
C39B10.1	WBGene00008021	C39B10.1	4.19751e-06	0.00056764	1.18822	0.258233
H23N18.2	WBGene00019233	ugt-14	0.00066167	0.0520673	1.18205	0.347152
T01B4.1	WBGene00006674	twk-21	0.000100299	0.0101199	1.15961	0.29811
C15C7.4	WBGene00015790	C15C7.4	1.98451e-12	5.63876e-10	1.14966	0.163407
T09H2.1	WBGene00020386	cyp-34A4	9.52797e-09	1.78433e-06	1.14494	0.199505
F58E2.3	WBGene00019047	F58E2.3	1.23101e-09	2.51493e-07	1.11512	0.183524
F01D4.8	WBGene00008490	F01D4.8	0.000382649	0.0323941	1.11476	0.313861
W08D2.4b.2	WBGene00001395	fat-3	0.00089427	0.0657927	1.0865	0.327077
ZK84.3	WBGene00002088	ins-5	5.90493e-05	0.0062648	1.03016	0.256477
C52E4.1	WBGene00000781	cpr-1	3.73154e-18	1.59041e-15	1.01396	0.116725
T22B7.7	WBGene00020674	T22B7.7	5.31682e-12	1.46035e-09	1.00847	0.146222
F48E3.2	WBGene00018603	F48E3.2	7.80719e-08	1.2781e-05	0.995123	0.185259
F10C2.3	WBGene00008644	F10C2.3	3.05365e-08	5.39187e-06	0.970166	0.175173
Y47D3A.17b	WBGene00012930	obr-1	0.000263885	0.0234649	0.893548	0.244916
C47E8.5.1	WBGene00000915	hsp-90	3.30539e-05	0.00374813	0.882353	0.212547
M176.6a	WBGene00002199	kin-15	1.51434e-08	2.73244e-06	0.878024	0.15513
Y46G5A.20	WBGene00012910	Y46G5A.20	8.16525e-06	0.00104583	0.877082	0.19662
C16C4.4b	WBGene00015828	math-14	0.000416094	0.0348673	0.869134	0.246237
H06H21.10f	WBGene00019166	tat-2	5.44157e-05	0.00589981	0.863573	0.213978
Y60A3A.18	WBGene00004810	skr-4	1.54297e-10	3.66753e-08	0.863134	0.134842
K11D12.10a	WBGene00003374	mlk-1	0.000328552	0.0284781	0.860873	0.239685
K11D2.2.3	WBGene00010769	asah-1	8.67581e-07	0.000128959	0.860358	0.174887
F47H4.2b	WBGene00009835	F47H4.2	0.000136855	0.0132669	0.846732	0.222019
C03H5.1.2	WBGene00015403	clec-10	1.84851e-10	4.30871e-08	0.837938	0.131474
K08E7.7a	WBGene00000841	cul-6	4.12121e-07	6.28867e-05	0.832272	0.164374
M02A10.3a	WBGene00004829	sli-1	8.71204e-07	0.000128959	0.814532	0.165599
C50B6.7	WBGene00008220	C50B6.7	4.20219e-06	0.00056764	0.792574	0.172257
T23F6.4a.1	WBGene00004315	rbd-1	0.00110414	0.0767115	0.772683	0.236834
F42G2.4	WBGene00018353	fbxa-182	0.000399088	0.033556	0.754339	0.213049
F54A5.1	WBGene00018786	hmbx-1	1.06603e-05	0.00133093	0.733423	0.166561
ZK455.4	WBGene00000212	asm-2	4.58391e-08	7.86904e-06	0.730558	0.133637
C01G6.9	WBGene00007229	C01G6.9	0.000653477	0.0518706	0.715707	0.209984
C49A9.9a.1	WBGene00016763	C49A9.9	0.000182527	0.0169877	0.701989	0.187595
C25B8.6	WBGene00003710	nhr-120	2.49101e-05	0.00289098	0.692623	0.164299
T26C5.3b	WBGene00012033	T26C5.3	0.00013917	0.0134386	0.675858	0.177407
F42A10.6	WBGene00018342	F42A10.6	5.40978e-08	9.09726e-06	0.67085	0.123379
C35D10.14	WBGene00016450	clec-5	0.000117697	0.0115849	0.668297	0.173544
F26G1.4	WBGene00017840	ttm-2	0.000118098	0.0115849	0.652857	0.169571
F44G3.6	WBGene00004809	skr-3	3.26085e-08	5.7169e-06	0.651834	0.11794
T01D3.6b	WBGene00011330	T01D3.6	2.36665e-10	5.417e-08	0.644603	0.101746
T12B5.11	WBGene00020457	fbxa-67	2.43608e-05	0.00284056	0.637822	0.15112
W08D2.4a	WBGene00001395	fat-3	0.000763818	0.0582382	0.630564	0.187356
F46G10.5b	WBGene00004238	ptr-24	5.87529e-05	0.00626022	0.608239	0.151388
ZC196.5	WBGene00022549	ZC196.5	8.88979e-05	0.00908081	0.604546	0.154258
F11D5.7	WBGene00043980	F11D5.7	0.000944609	0.0684772	0.599137	0.181198
F53F1.2.1	WBGene00009980	F53F1.2	0.000216214	0.0198683	0.586256	0.158479
F19H8.2	WBGene00008963	F19H8.2	7.25725e-05	0.00756959	0.566775	0.142848
VC5.3b	WBGene00003786	npa-1	0.000991497	0.0707842	0.555632	0.168735
ZK673.1a	WBGene00014057	ZK673.1	8.27611e-05	0.00848902	0.546366	0.138803
Y37D8A.6	WBGene00012548	Y37D8A.6	0.000123926	0.0121085	0.546275	0.142325
ZK112.1.1	WBGene00003956	pcp-1	0.000329479	0.0284781	0.541843	0.150892
F13H10.6a.1	WBGene00008777	F13H10.6	0.000626561	0.0501249	0.537396	0.15714
K12G11.3	WBGene00010790	sodh-1	0.000156002	0.0147754	0.500692	0.132412
K08B4.6	WBGene00000535	cpi-1	1.62786e-05	0.00196296	0.500001	0.115992
C31H5.6a.2	WBGene00007857	C31H5.6	0.000217008	0.0198683	0.496204	0.134169
C46H11.2	WBGene00016728	C46H11.2	0.00125242	0.0850542	0.455693	0.141227
F07A5.3	WBGene00008542	scav-6	0.00110239	0.0767115	0.442123	0.135496
Y11D7A.3a	WBGene00012428	Y11D7A.3	0.000502565	0.0411371	0.432838	0.124401
F38A1.1	WBGene00009515	clec-170	0.00143166	0.0951364	0.426731	0.133847
F46H6.1	WBGene00004356	rhi-1	0.000883813	0.0652175	0.418812	0.125954
M02D8.4a	WBGene00019730	asns-2	0.000301253	0.0265963	0.412187	0.114046
F41E6.6.1	WBGene00007055	tag-196	0.000434205	0.036262	0.392454	0.111544
F25H2.5.2	WBGene00009119	ndk-1	0.000167121	0.0157081	0.379559	0.100835
C14A6.1	WBGene00007565	clec-48	0.00122679	0.084004	0.371721	0.114992
Y67H2A.8	WBGene00001393	fat-1	0.000143037	0.0137583	0.353454	0.0929443
F40F4.6b	WBGene00018237	irg-7	0.00123016	0.084004	-0.280198	0.0867004
F56A4.2	WBGene00018910	F56A4.2	0.000908358	0.0662378	-0.338476	0.102028
Y19D10A.9	WBGene00021224	clec-209	0.000908358	0.0662378	-0.338476	0.102028
F41H10.7b.2	WBGene00001243	elo-5	0.000534695	0.0434791	-0.338977	0.0978926
F23B2.12	WBGene00003957	pcp-2	0.00136402	0.0918762	-0.343891	0.107393
K02D7.4	WBGene00001099	dsc-4	0.000326532	0.0284781	-0.37041	0.103084
W01A11.4	WBGene00002273	lec-10	5.67447e-05	0.00609882	-0.386511	0.0960049
F35C8.5	WBGene00018036	F35C8.5	0.00141148	0.0941809	-0.389326	0.121958
Y116F11B.3	WBGene00003959	pcp-4	0.000806484	0.0605966	-0.395186	0.117946
F52H2.6	WBGene00018718	F52H2.6	0.000664451	0.0520673	-0.40227	0.118181
F54E2.1	WBGene00018823	F54E2.1	6.23211e-05	0.00658366	-0.406085	0.101424
Y71H2AM.13	WBGene00022178	Y71H2AM.13	0.000342565	0.0292007	-0.408113	0.113973
M60.2.2	WBGene00019779	endu-2	0.00025537	0.0228722	-0.420949	0.115114
F49E12.9a	WBGene00009902	drd-1	0.00110474	0.0767115	-0.424415	0.130093
F11C1.3	WBGene00008692	scav-4	0.00101033	0.0717684	-0.427258	0.129959
F46G10.6	WBGene00003511	mxl-3	0.00015051	0.0143995	-0.429622	0.11335
R09B5.6	WBGene00019978	hacd-1	9.75813e-05	0.00988611	-0.447018	0.114722
ZK6.10a	WBGene00022644	dod-19	5.08763e-07	7.66867e-05	-0.461094	0.0917969
F35E12.8a	WBGene00009432	cld-9	0.000586395	0.0473715	-0.461144	0.134138
C07A9.9	WBGene00007405	C07A9.9	0.00098174	0.0703438	-0.46355	0.140653
C34C12.7	WBGene00007926	C34C12.7	0.000767421	0.0582382	-0.465768	0.138445
R07G3.2	WBGene00019939	lips-17	0.000764398	0.0582382	-0.465797	0.138409
C17H12.8.1	WBGene00015933	C17H12.8	2.52603e-06	0.000352789	-0.46882	0.0996214
C29F3.7a	WBGene00007807	C29F3.7	8.43795e-06	0.00107519	-0.472324	0.106051
K08D8.6a	WBGene00010660	K08D8.6	2.08238e-05	0.00246524	-0.472492	0.111021
C05D2.8	WBGene00015469	C05D2.8	3.92355e-05	0.00436892	-0.479931	0.116717
C18H7.11	WBGene00044457	C18H7.11	0.000903683	0.0662378	-0.500725	0.15087
Y17G7B.8	WBGene00012462	Y17G7B.8	0.0004639	0.0384819	-0.50684	0.144779
ZC328.3a	WBGene00022593	ZC328.3	0.00109824	0.0767115	-0.507683	0.155537
B0365.6.3	WBGene00007153	clec-41	2.08429e-05	0.00246524	-0.541344	0.127206
ZK6.11a.1	WBGene00022645	ZK6.11	8.00657e-10	1.67731e-07	-0.544296	0.0885783
Y41D4B.16	WBGene00021518	hpo-6	0.000116589	0.0115283	-0.54805	0.142233
F01D5.1	WBGene00008492	F01D5.1	5.56892e-05	0.00601151	-0.555416	0.137808
M163.3	WBGene00001898	his-24	1.13416e-05	0.00140887	-0.555644	0.126574
F35C5.9	WBGene00009397	clec-66	1.56753e-05	0.00189948	-0.564287	0.130653
W03B1.2	WBGene00020972	trpl-2	0.00151106	0.0993444	-0.574529	0.181094
F22E5.1	WBGene00017703	F22E5.1	1.00104e-05	0.00125613	-0.574586	0.130087
F37B4.7	WBGene00018138	folt-2	1.86502e-10	4.30871e-08	-0.580236	0.0910594
T28B8.1.2	WBGene00012113	T28B8.1	0.000161658	0.0152527	-0.582193	0.154328
F40F9.9	WBGene00000172	aqp-4	0.000182796	0.0169877	-0.591745	0.15815
F46C5.10	WBGene00009785	F46C5.10	2.5821e-05	0.00298269	-0.595728	0.141587
C06G8.1	WBGene00007384	swt-3	7.43467e-08	1.22523e-05	-0.59825	0.111192
Y65B4BR.3	WBGene00004235	ptr-21	8.11816e-05	0.0083967	-0.598456	0.151858
F46G10.1a	WBGene00009796	F46G10.1	8.91704e-07	0.000131208	-0.600427	0.122183
ZK6.7a.1	WBGene00022642	lipl-5	2.1936e-05	0.00256994	-0.604406	0.142407
ZK6.7c.1	WBGene00022642	lipl-5	2.1936e-05	0.00256994	-0.604406	0.142407
F23F12.12	WBGene00017756	F23F12.12	0.000188117	0.0174167	-0.604685	0.16192
C23H5.8b.2	WBGene00016027	C23H5.8	3.37544e-05	0.00381009	-0.604775	0.145851
Y22F5A.5	WBGene00003091	lys-2	8.4441e-09	1.59342e-06	-0.605196	0.105081
F19B2.5.2	WBGene00008944	F19B2.5	4.18655e-05	0.00462015	-0.607795	0.148353
F38B7.2b	WBGene00009533	F38B7.2	0.00030423	0.0267636	-0.6094	0.168731
B0365.6.1	WBGene00007153	clec-41	6.50557e-10	1.38636e-07	-0.622532	0.100771
C34D4.14a.2	WBGene00016405	hecd-1	0.000972979	0.0701955	-0.624121	0.189229
R03E9.1	WBGene00003163	mdl-1	5.05088e-08	8.5519e-06	-0.625992	0.114871
T10H4.12	WBGene00000783	cpr-3	6.36504e-06	0.000832506	-0.628994	0.139346
F22B7.9	WBGene00017698	F22B7.9	0.000150869	0.0143995	-0.649092	0.171281
C06B3.6.2	WBGene00007365	C06B3.6	0.000457901	0.0381121	-0.653751	0.18656
F45D3.3	WBGene00009723	F45D3.3	1.46419e-06	0.000210435	-0.654829	0.135968
R02E12.6.3	WBGene00019830	hrg-1	0.000791169	0.0598095	-0.673071	0.200566
D1044.1	WBGene00017027	D1044.1	0.000331007	0.0285104	-0.673141	0.187518
C18A11.1	WBGene00015947	C18A11.1	0.000473785	0.0390336	-0.679471	0.194404
C50F4.8	WBGene00008233	C50F4.8	0.000339322	0.0290243	-0.680033	0.18978
ZK6.8	WBGene00022643	ZK6.8	0.000705574	0.054167	-0.700465	0.206785
C17F4.7.2	WBGene00015913	C17F4.7	6.12296e-06	0.000809409	-0.708327	0.156637
F19B2.5.1	WBGene00008944	F19B2.5	0.00124098	0.0845097	-0.712354	0.220591
Y54G2A.45a.2	WBGene00044488	Y54G2A.45	1.13324e-07	1.83096e-05	-0.747977	0.141023
Y47H10A.5	WBGene00012961	Y47H10A.5	3.80332e-06	0.000519437	-0.748457	0.161939
F02E8.6.2	WBGene00003561	ncr-1	0.000310703	0.0272361	-0.749501	0.207836
T19D12.4a	WBGene00020579	T19D12.4	0.000475288	0.0390336	-0.76763	0.21968
T19D12.4b.1	WBGene00020579	T19D12.4	0.000475288	0.0390336	-0.76763	0.21968
F18E3.12	WBGene00045275	F18E3.12	1.17301e-07	1.88291e-05	-0.795114	0.150088
F53B2.8	WBGene00009957	F53B2.8	0.000703364	0.0541656	-0.821082	0.242331
D1086.3	WBGene00008390	D1086.3	5.83528e-05	0.00624451	-0.828829	0.206208
R10D12.1	WBGene00011185	R10D12.1	0.000104128	0.0103792	-0.834964	0.215154
C17F4.7.1	WBGene00015913	C17F4.7	2.38573e-22	1.40417e-19	-0.839397	0.0863235
ZK945.1	WBGene00014164	lact-2	4.84613e-05	0.00527737	-0.879109	0.216373
F18E3.13	WBGene00045276	F18E3.13	7.29811e-11	1.82232e-08	-0.891399	0.136835
Y38E10A.5	WBGene00012583	clec-4	2.43054e-09	4.76849e-07	-0.904287	0.151572
T19H12.1a	WBGene00020587	ugt-9	4.80453e-07	7.28638e-05	-0.968857	0.192464
B0024.4	WBGene00007097	B0024.4	2.80887e-14	9.01758e-12	-0.975021	0.128177
B0213.6	WBGene00003769	nlp-31	4.48368e-09	8.59198e-07	-0.999781	0.170457
F55H12.2	WBGene00010133	F55H12.2	0.000103673	0.0103757	-1.00319	0.258432
Y4C6B.6	WBGene00021160	gba-4	3.35746e-14	1.06406e-11	-1.00963	0.13313
F22B8.4	WBGene00009047	F22B8.4	0.000223431	0.0203809	-1.03091	0.279307
F45D3.4a.1	WBGene00009724	F45D3.4	2.65134e-08	4.71519e-06	-1.0388	0.186733
F33D4.1a	WBGene00003607	nhr-8	8.11836e-16	2.86694e-13	-1.07621	0.133651
F18E3.11	WBGene00017567	F18E3.11	1.55474e-13	4.74483e-11	-1.07639	0.145806
R07B1.3	WBGene00011076	scav-5	1.03137e-14	3.3994e-12	-1.16854	0.151065
H23N18.3	WBGene00019234	ugt-8	0.000209632	0.0193362	-1.17997	0.3183
C45B2.8	WBGene00016662	C45B2.8	0.00115857	0.0799994	-1.20155	0.369836
Y51F10.7	WBGene00021768	Y51F10.7	3.23552e-17	1.29003e-14	-1.22225	0.144855
F37C4.5a.3	WBGene00018145	F37C4.5	0.000768028	0.0582382	-1.23302	0.366526
T19C9.8	WBGene00011844	T19C9.8	4.39497e-05	0.0048286	-1.24318	0.304278
Y43F8C.1	WBGene00003763	nlp-25	0.000675895	0.0522129	-1.25447	0.36905
F20G2.5	WBGene00008988	F20G2.5	2.03248e-06	0.000288753	-1.25697	0.264615
T06A1.1	WBGene00020277	T06A1.1	0.00097503	0.0701955	-1.35319	0.410351
W08E12.2	WBGene00021083	W08E12.2	0.00136067	0.0918762	-1.44743	0.451918
C29E6.5a	WBGene00003633	nhr-43	2.6629e-05	0.00306171	-1.54513	0.367842
R09B5.9	WBGene00000558	cnc-4	0.000152467	0.0144961	-1.56825	0.414111
F10E7.7.3	WBGene00004447	rpl-33	6.39006e-05	0.0067218	-1.5745	0.393828
C10G8.3	WBGene00015682	C10G8.3	0.00121121	0.0831697	-1.59427	0.492632
F15E6.3	WBGene00017484	F15E6.3	0.000368162	0.0312748	-1.66222	0.466666
Y50D7A.6.3	WBGene00002230	klp-20	0.00116866	0.0804718	-4.28344	1.31944
ZK617.1a.3	WBGene00006759	unc-22	6.80833e-05	0.00713144	-4.46034	1.11988
H16O14.1a	WBGene00019205	kcc-2	0.000242208	0.0219318	-4.47347	1.21881
Y37E11C.1b	WBGene00006769	unc-33	0.000173509	0.0162468	-4.6936	1.25004
F25H5.1d	WBGene00006407	lim-9	3.62793e-05	0.00405803	-4.72204	1.14336
Y55F3AL.1c	WBGene00004047	plx-1	0.000798027	0.060144	-4.89878	1.46081
F19F10.11b	WBGene00017607	F19F10.11	0.000100929	0.0101421	-5.13848	1.32151
T14G10.2a.1	WBGene00004254	pxf-1	0.000111451	0.0110645	-5.18183	1.34098
T07F8.4.2	WBGene00020320	T07F8.4	2.9772e-06	0.000413463	-5.32095	1.13881
Y105E8B.8c.3	WBGene00001334	ero-1	1.37819e-05	0.00168658	-5.45076	1.25382
Y105E8B.8a.3	WBGene00001334	ero-1	7.84876e-06	0.00101053	-5.56911	1.24609
R04F11.2.2	WBGene00011015	R04F11.2	5.47394e-06	0.000731437	-6.09469	1.34074
F23C8.4.1	WBGene00017733	ubxn-1	3.45218e-12	9.69748e-10	-6.37446	0.916139

## Sheet: JUo1 ext 12h
Table: Differentially expressed genes as determined by Kallisto and Sleuth (pval<0.01, qval<0.1)
target_id	WormBase Gene ID	Public Name	pval	qval	b	se_b
B0286.4c	WBGene00003825	ntl-2	1.09228e-05	0.0182509	5.30466	1.20614
B0507.8	WBGene00015225	B0507.8	3.75714e-10	6.90561e-06	3.27976	0.523606
T20D4.7	WBGene00020613	T20D4.7	6.86121e-07	0.00315273	1.34239	0.270357
F28D1.3	WBGene00009213	thn-1	1.60658e-07	0.0009843	1.19643	0.22833
K02E7.10	WBGene00019314	K02E7.10	3.16977e-05	0.0388403	0.969528	0.233009
T02E9.5	WBGene00011383	T02E9.5	9.167e-07	0.00336979	0.388576	0.0791602
Y53C12B.3b	WBGene00003785	nos-3	2.49019e-05	0.0326926	0.246041	0.0583631
T22A3.8	WBGene00002248	lam-3	8.48916e-05	0.070923	0.15122	0.0384768
R119.4	WBGene00004143	pqn-59	5.40088e-05	0.055149	0.0721213	0.0178626
T15B7.3	WBGene00000716	col-143	6.03971e-05	0.0555049	-0.0728001	0.018149
F26F12.1a	WBGene00000713	col-140	0.000124203	0.0913137	-0.081533	0.0212454
W05B2.5	WBGene00000668	col-93	0.000102274	0.08173	-0.0838508	0.0215825
C53B4.5	WBGene00000693	col-119	0.000117114	0.0896902	-0.0860145	0.0223293
C09G5.5	WBGene00000656	col-80	2.79194e-06	0.00669854	-0.090709	0.0193593
K03H1.4	WBGene00010539	ttr-2	7.9824e-05	0.069865	-0.0944892	0.0239521
F25B4.9	WBGene00017772	clec-1	5.8205e-06	0.0118867	-0.0981985	0.0216639
F56B3.1	WBGene00000677	col-103	5.83187e-05	0.0555049	-0.109598	0.0272665
C34F6.2	WBGene00000751	col-178	9.38987e-09	8.62929e-05	-0.115887	0.0201845
F42A8.1	WBGene00009626	F42A8.1	4.58434e-05	0.0495648	-0.136581	0.0335097
W03G11.1a	WBGene00000754	col-181	2.37911e-06	0.00669854	-0.142207	0.0301399
Y47G6A.33	WBGene00045399	Y47G6A.33	1.90646e-05	0.0269544	-0.14387	0.0336492
Y51A2D.4	WBGene00013073	hmit-1.1	8.85192e-06	0.0162698	-0.160401	0.0360981
F23H12.9	WBGene00009097	fipr-2	1.81999e-05	0.0269544	-0.22607	0.0527474
C08A9.1	WBGene00004932	sod-3	3.56043e-05	0.0409005	-0.435791	0.105409
Y25C1A.7b	WBGene00021294	Y25C1A.7	2.91558e-06	0.00669854	-3.7267	0.79687

## Sheet: JUo1 ext 24h
Table: Differentially expressed genes as determined by Kallisto and Sleuth (pval<0.01, qval<0.1)
target_id	WormBase Gene ID	Public Name	pval	qval	b	se_b
K02E7.10	WBGene00019314	K02E7.10	3.42399e-06	0.00571495	0.75534	0.162663
T20D4.7	WBGene00020613	T20D4.7	1.22197e-06	0.00249282	0.70861	0.146044
MTCE.35	WBGene00010967	nduo-5	1.81345e-06	0.00332949	0.346461	0.072585
VF36H2L.1	WBGene00000147	aph-1	7.70972e-05	0.067405	0.158502	0.0400941
C34B7.4	WBGene00007914	mys-4	3.67302e-05	0.0421479	0.145618	0.0352829
DY3.4a	WBGene00006618	trt-1	0.000116502	0.0891242	0.138242	0.0358755
F41H10.8	WBGene00001244	elo-6	3.84956e-08	0.00035339	0.133424	0.0242694
MTCE.11	WBGene00010959	nduo-1	1.48847e-07	0.000910945	0.128802	0.0245152
Y54G2A.23	WBGene00021888	manf-1	0.000127611	0.0923201	0.104308	0.0272273
F57F5.1	WBGene00010204	F57F5.1	0.000130737	0.0923201	-0.105045	0.0274624
T22E5.5	WBGene00003495	mup-2	5.68894e-05	0.0549731	-0.127487	0.0316711
C05E4.9a	WBGene00001564	icl-1	2.91298e-07	0.00106965	-0.155493	0.0303165
W05G11.6a	WBGene00021043	pck-1	2.47423e-05	0.0324478	-0.167047	0.0396116
K02D7.1	WBGene00019298	K02D7.1	3.35745e-05	0.0410951	-0.174818	0.0421475
R11A5.4a	WBGene00011232	pck-2	1.93272e-08	0.00035339	-0.191556	0.0340973
M60.2	WBGene00019779	endu-2	7.77543e-07	0.00203938	-0.211304	0.0427662
F40F8.7	WBGene00004096	pqm-1	7.45698e-05	0.067405	-0.218088	0.0550558
F45D3.4a	WBGene00009724	F45D3.4	1.60353e-05	0.0226468	-0.291407	0.0675498
C10G8.5b	WBGene00003567	ncx-2	1.12663e-06	0.00249282	-0.297164	0.0610429
F10C1.7c	WBGene00002054	ifb-2	2.0504e-07	0.000941135	-0.314489	0.0605402
T07H6.3b	WBGene00000739	col-166	0.000113939	0.0891242	-0.379149	0.0982552
R05A10.1	WBGene00011018	R05A10.1	9.15527e-05	0.0764049	-0.415606	0.10624
ZC250.1b	WBGene00000893	cyn-17	5.35024e-05	0.0545725	-3.93474	0.974

## Sheet: JUo1 inf 12h
Table: Differentially expressed genes as determined by Kallisto and Sleuth (pval<0.01, qval<0.1)
target_id	WormBase Gene ID	Public Name	pval	qval	b	se_b
F40H7.12	WBGene00044379	F40H7.12	2.91095e-76	1.72262e-72	7.14087	0.38638
Y71H2AR.2	WBGene00022189	Y71H2AR.2	2.44201e-79	1.92683e-75	7.1114	0.377067
R09D1.5	WBGene00011161	chil-18	2.32915e-55	9.1889e-52	6.36026	0.405821
F56A6.5	WBGene00044427	F56A6.5	2.11326e-46	7.14614e-43	6.18453	0.432412
C54D10.14a	WBGene00138721	pals-37	5.72844e-41	1.35598e-37	6.06183	0.45224
Y113G7B.1b	WBGene00013754	fbxa-116	1.29398e-34	2.35614e-31	5.89882	0.480707
F11A5.3	WBGene00008671	F11A5.3	2.83366e-28	3.72642e-25	5.69416	0.516387
F56C11.2a.2	WBGene00004225	ptr-11	0.000205942	0.0251281	5.65804	1.52441
Y50D4A.1b	WBGene00021735	Y50D4A.1	0.000166291	0.0212772	5.59573	1.4861
Y32B12B.8	WBGene00202504	Y32B12B.8	2.42278e-24	2.86748e-21	5.54416	0.544585
F15A4.8b	WBGene00008842	chil-28	1.96191e-21	2.01915e-18	5.49466	0.577958
B0507.8	WBGene00015225	B0507.8	1.2334e-58	5.83915e-55	5.45115	0.337639
F15A4.8a	WBGene00008842	chil-28	1.40918e-12	5.65367e-10	5.44279	0.768415
C48A7.1a	WBGene00001187	egl-19	2.97057e-05	0.00488308	5.32452	1.27512
ZC196.6a	WBGene00022550	droe-8	3.77948e-18	2.41795e-15	5.27568	0.60743
F15H10.6	WBGene00008873	F15H10.6	2.67784e-18	1.76075e-15	5.2578	0.602661
Y119D3A.2	WBGene00022477	fbxa-28	1.9819e-19	1.56379e-16	5.08535	0.564145
Y50D4B.5	WBGene00021744	clec-203	2.9245e-15	1.47289e-12	5.07372	0.642724
B0284.4	WBGene00007134	pals-28	9.80432e-20	8.2885e-17	5.05844	0.556417
ZK938.5	WBGene00003863	old-2	8.5651e-14	3.97538e-11	4.97218	0.666393
C34C12.5.1	WBGene00007924	rsu-1	8.77529e-05	0.0124383	4.92244	1.25503
F42C5.3a	WBGene00018345	F42C5.3	9.03092e-09	2.57555e-06	4.90105	0.852654
ZK682.5.1	WBGene00022789	lron-2	8.29362e-07	0.000185206	4.88319	0.990841
F52C12.4f.1	WBGene00018681	denn-4	0.000817406	0.0786537	4.86569	1.45382
T17A3.10	WBGene00020546	zig-13	7.54926e-21	6.61847e-18	4.7402	0.506119
ZK938.6	WBGene00014162	chil-9	3.29946e-19	2.51941e-16	4.6704	0.521354
ZK938.8	WBGene00044804	ZK938.8	2.45918e-13	1.09832e-10	4.61488	0.630352
F11A5.13	WBGene00008679	F11A5.13	2.60512e-09	7.61305e-07	4.56447	0.76653
C46C2.1j.1	WBGene00006941	wnk-1	0.000476539	0.0505836	4.48373	1.28341
C34G6.6c	WBGene00016422	noah-1	0.000652923	0.0657674	4.4809	1.31458
K02E7.10	WBGene00019314	K02E7.10	1.15025e-25	1.43303e-22	4.452	0.425096
W04G5.16	WBGene00206393	W04G5.16	3.03486e-08	7.98201e-06	4.43662	0.800919
C29A12.4k	WBGene00007799	nrx-1	0.000460762	0.0491293	4.41548	1.26063
Y51A2D.7a	WBGene00013075	Y51A2D.7	0.000441821	0.047755	4.35833	1.24036
W09G12.8	WBGene00021122	W09G12.8	6.6374e-07	0.000151071	4.24474	0.853784
T09F5.20b	WBGene00202514	T09F5.20	5.1273e-08	1.33372e-05	4.12668	0.757629
T20D4.7	WBGene00020613	T20D4.7	6.35959e-44	1.67264e-40	4.11573	0.296102
C46C2.1k.1	WBGene00006941	wnk-1	0.000901669	0.0849561	4.09925	1.23489
Y113G7B.1a	WBGene00013754	fbxa-116	5.68781e-07	0.000130715	3.97714	0.795185
F09C6.13	WBGene00044183	F09C6.13	2.65365e-16	1.39588e-13	3.97157	0.485042
C54D10.8a	WBGene00008302	pals-38	0.000916784	0.0854378	3.96131	1.195
B0507.10	WBGene00015227	ddn-1	0	0	3.94307	0.104296
C32B5.13	WBGene00016306	C32B5.13	3.16109e-05	0.00509022	3.93839	0.946378
F09C6.11a	WBGene00044181	F09C6.11	1.63248e-07	3.98376e-05	3.88834	0.742481
T19H5.3	WBGene00011848	chil-27	4.98004e-17	2.67915e-14	3.87458	0.461965
C54D10.7	WBGene00008301	pals-39	2.51648e-29	3.72298e-26	3.87076	0.344292
T27E7.6	WBGene00012091	pals-29	1.99693e-09	5.90867e-07	3.83751	0.639792
Y119D3A.4	WBGene00022479	fbxa-36	5.50989e-14	2.60849e-11	3.74871	0.498549
F49A5.8	WBGene00005770	srw-23	0.000246203	0.0294336	3.7213	1.01503
T27A3.1a.1	WBGene00020838	trak-1	0.00109688	0.0998623	3.69556	1.13207
C17H1.4a	WBGene00007657	pals-3	4.23732e-06	0.000835847	3.66513	0.796874
F09C6.12	WBGene00044182	F09C6.12	4.43753e-19	3.28252e-16	3.59804	0.40312
R09D1.4	WBGene00011160	R09D1.4	5.0115e-05	0.00755587	3.55197	0.875929
C08H9.8	WBGene00007468	C08H9.8	6.27558e-05	0.00928433	3.52327	0.880332
W04G5.8	WBGene00012268	W04G5.8	5.94114e-21	5.62531e-18	3.49608	0.372278
C08H9.4b.2	WBGene00007465	chil-1	0.000184299	0.0234545	3.47594	0.929491
C53A5.11	WBGene00008269	C53A5.11	5.315e-06	0.00103124	3.43032	0.753592
Y75B8A.39	WBGene00023483	Y75B8A.39	1.10797e-05	0.00208149	3.40419	0.774569
F09C6.3	WBGene00008617	F09C6.3	2.13195e-06	0.000442678	3.33697	0.703928
R09D1.12	WBGene00011168	R09D1.12	8.74844e-13	3.69793e-10	3.31794	0.46412
K08F9.3b	WBGene00010686	K08F9.3	0.000791585	0.0767935	3.1616	0.942152
ZK970.7	WBGene00014173	ZK970.7	0.000141433	0.0185992	3.04778	0.800857
K08F9.3a	WBGene00010686	K08F9.3	1.14273e-07	2.87761e-05	3.00918	0.56751
F09C6.1	WBGene00008615	F09C6.1	2.57014e-12	1.01396e-09	3.00407	0.429188
R06B9.1	WBGene00011052	arrd-11	0.0002333	0.0280327	3.00016	0.815278
B0284.2	WBGene00007132	pals-27	9.63447e-07	0.000211164	2.89246	0.590423
T17A3.1	WBGene00006894	ver-1	7.25137e-18	4.40121e-15	2.86173	0.332339
Y6E2A.7	WBGene00012400	Y6E2A.7	0.000431135	0.0468137	2.83296	0.804762
K03D3.10	WBGene00004287	rac-2	6.9935e-05	0.0102187	2.79043	0.701729
C08H9.7	WBGene00007467	chil-3	1.53017e-11	5.24937e-09	2.68207	0.397638
B0507.6	WBGene00015223	B0507.6	8.99879e-29	1.253e-25	2.6472	0.237851
Y58A7A.4	WBGene00021978	Y58A7A.4	2.55428e-08	6.79404e-06	2.61954	0.470334
T26F2.3.2	WBGene00045401	eol-1	1.61663e-05	0.00294363	2.5922	0.601136
F28D1.3	WBGene00009213	thn-1	5.09805e-12	1.88556e-09	2.56331	0.371342
Y50D4B.7	WBGene00021746	Y50D4B.7	0.000596334	0.0611075	2.54652	0.741716
Y17G9A.4	WBGene00021197	Y17G9A.4	2.03235e-99	2.40539e-95	2.52297	0.119208
W08A12.4	WBGene00021081	pals-33	1.28374e-18	8.68209e-16	2.41726	0.274466
B0284.1	WBGene00007131	pals-26	2.57245e-34	4.34946e-31	2.36573	0.193668
T20H9.2	WBGene00020638	fbxa-43	2.43125e-05	0.0041403	2.35356	0.557572
C31B8.4	WBGene00016281	pals-32	2.09549e-37	4.13352e-34	2.34845	0.183746
K08F9.3c	WBGene00010686	K08F9.3	4.54791e-17	2.50357e-14	2.33	0.277453
Y6E2A.5	WBGene00012399	Y6E2A.5	3.18073e-10	1.01745e-07	2.28413	0.363155
B0507.7	WBGene00015224	B0507.7	2.01376e-05	0.00353094	2.24729	0.527116
Y71H2AM.25	WBGene00044760	Y71H2AM.25	7.12275e-22	7.66376e-19	2.24639	0.23371
C38D9.7	WBGene00008015	fbxa-174	0.000324489	0.0374682	2.20381	0.613033
Y39G8B.5	WBGene00012726	Y39G8B.5	6.87674e-12	2.42954e-09	2.19785	0.320378
F58E2.3	WBGene00019047	F58E2.3	9.0195e-39	1.94091e-35	2.15891	0.165773
C39B5.9	WBGene00016527	fbxa-47	0.00100631	0.0923271	2.12225	0.645304
F07G11.9	WBGene00017233	lmd-4	8.09451e-09	2.33665e-06	2.0328	0.35252
Y119D3A.3	WBGene00022478	fbxa-35	1.91335e-05	0.00337992	2.0243	0.473547
Y37A1B.13	WBGene00006598	tor-2	2.61234e-05	0.00438558	1.88242	0.447677
Y94H6A.2	WBGene00022375	Y94H6A.2	4.71496e-05	0.00724725	1.88039	0.462089
C06E4.8	WBGene00015537	C06E4.8	5.11893e-13	2.24389e-10	1.83606	0.254228
T07A5.7	WBGene00045475	T07A5.7	6.54834e-21	5.96176e-18	1.81017	0.192966
ZC196.1	WBGene00022545	ZC196.1	0.000150833	0.0196174	1.79068	0.472513
T20H9.3	WBGene00020639	fbxa-71	3.67736e-34	5.80312e-31	1.75621	0.144113
Y6E2A.4	WBGene00012398	Y6E2A.4	3.11601e-05	0.005052	1.7269	0.41464
ZC196.4	WBGene00022548	ZC196.4	3.10305e-17	1.74887e-14	1.66526	0.197245
F21H7.3	WBGene00009029	F21H7.3	1.35394e-05	0.00248443	1.63408	0.375547
F10E7.7.3	WBGene00004447	rpl-33	0.000313713	0.0364015	1.57308	0.436516
C17H1.5	WBGene00007658	pals-4	9.08759e-24	1.02434e-20	1.52144	0.151371
Y41G9A.10	WBGene00044901	Y41G9A.10	2.8358e-14	1.36992e-11	1.26449	0.166257
ZK180.5b	WBGene00022679	ZK180.5	0.000852737	0.0810648	1.2499	0.374775
Y50D4B.6	WBGene00021745	Y50D4B.6	1.59796e-17	9.45632e-15	1.23743	0.145241
Y54F10BL.1	WBGene00044676	fbxa-42	6.81298e-12	2.42954e-09	1.2285	0.179041
F15D3.8	WBGene00008858	pals-1	6.20778e-12	2.26068e-09	1.21656	0.176959
Y70C5C.1	WBGene00013492	Y70C5C.1	9.95548e-19	7.1411e-16	1.18508	0.134125
F01D4.8	WBGene00008490	F01D4.8	0.000526326	0.0551268	1.15648	0.333569
C06G4.5	WBGene00015559	npr-17	2.88772e-12	1.1025e-09	1.1318	0.162077
ZC196.2	WBGene00022546	ZC196.2	1.7519e-06	0.000376994	1.06864	0.223558
Y48B6A.2.2	WBGene00004456	rpl-43	0.000366526	0.0415121	1.02157	0.286709
ZK250.7	WBGene00022690	math-49	5.52988e-07	0.000128331	1.01644	0.203005
F47B8.2	WBGene00009803	F47B8.2	2.41332e-21	2.38024e-18	0.98187	0.103513
C32E12.1.2	WBGene00016327	C32E12.1	0.000840045	0.0801803	0.96983	0.290434
B0213.4	WBGene00003767	nlp-29	0.000559589	0.0579327	0.910382	0.263842
F56D2.5	WBGene00018966	F56D2.5	2.82201e-11	9.54283e-09	0.825308	0.124002
C15C7.4	WBGene00015790	C15C7.4	9.30306e-09	2.62158e-06	0.814019	0.141742
W06A11.1	WBGene00021052	W06A11.1	0.000400699	0.0445303	0.783875	0.221457
Y24D9A.4c	WBGene00004419	rpl-7A	0.000693648	0.0687002	0.777301	0.229152
R11F4.3	WBGene00020009	R11F4.3	0.000103428	0.0143369	0.765133	0.197077
T10H4.11	WBGene00011699	cyp-34A2	0.000479781	0.0507004	0.759838	0.217606
H13N06.2	WBGene00010396	H13N06.2	0.000904438	0.0849561	0.75225	0.226671
Y50D4B.4b	WBGene00021743	Y50D4B.4	1.55581e-09	4.66171e-07	0.730354	0.12095
W01F3.2	WBGene00012185	W01F3.2	7.89077e-08	2.00841e-05	0.711088	0.132428
T05E12.3	WBGene00011486	T05E12.3	0.000560458	0.0579327	0.692355	0.200679
Y50D4B.4a	WBGene00021743	Y50D4B.4	1.10128e-18	7.66721e-16	0.682143	0.0773027
T10E10.5	WBGene00000742	col-169	0.000112122	0.0153413	0.6644	0.172002
C42D8.2b.2	WBGene00006926	vit-2	0.00020403	0.0251281	0.643786	0.173341
T09H2.1	WBGene00020386	cyp-34A4	6.52118e-13	2.8066e-10	0.64051	0.0890944
C14B1.3	WBGene00007574	C14B1.3	3.10518e-16	1.59789e-13	0.639035	0.0782252
H06I04.4a.3	WBGene00006725	ubl-1	0.000187765	0.0235163	0.62892	0.168389
C04F12.1	WBGene00007297	C04F12.1	1.41867e-45	4.19768e-42	0.591845	0.0417695
Y49G5A.1	WBGene00021731	Y49G5A.1	2.64119e-06	0.00054365	0.59119	0.125868
M176.6a	WBGene00002199	kin-15	8.71784e-10	2.68e-07	0.58527	0.0954565
C56G2.1b.1	WBGene00016977	akap-1	3.51217e-05	0.00557963	0.58055	0.140317
C27B7.9	WBGene00007765	C27B7.9	1.0302e-19	8.40891e-17	0.579718	0.0638054
R11D1.8.2	WBGene00004442	rpl-28	2.78664e-05	0.00464525	0.56024	0.133701
F49E12.2	WBGene00009898	dod-23	1.13991e-05	0.00212463	0.556862	0.126883
H32C10.2a	WBGene00003019	lin-33	6.20671e-05	0.00924019	0.527735	0.131775
T12B5.11	WBGene00020457	fbxa-67	4.05601e-06	0.000806806	0.524553	0.113823
F47E1.2	WBGene00018566	F47E1.2	0.000375015	0.0422127	0.524312	0.1474
T07C4.9a	WBGene00003589	nex-2	3.02965e-05	0.00494584	0.509255	0.122087
T10E10.1	WBGene00000741	col-168	0.000148315	0.0193964	0.507739	0.133831
M199.4	WBGene00010953	clec-190	8.07142e-12	2.80969e-09	0.486206	0.071111
F13B10.2d.2	WBGene00004414	rpl-3	5.57001e-06	0.00107193	0.481453	0.105998
C34C12.6	WBGene00007925	C34C12.6	0.000160047	0.0207021	0.479243	0.126954
C32E8.2a.2	WBGene00004425	rpl-13	3.28154e-05	0.00524847	0.478614	0.115245
C28G1.5b	WBGene00016190	C28G1.5	1.07084e-08	2.94742e-06	0.474772	0.083015
M02A10.3a	WBGene00004829	sli-1	4.85179e-05	0.00736197	0.474733	0.116853
F52E4.5	WBGene00018702	F52E4.5	2.04203e-06	0.000429835	0.439566	0.0925554
ZC196.5	WBGene00022549	ZC196.5	0.000585279	0.0602354	0.421178	0.122494
F44G3.6	WBGene00004809	skr-3	8.61865e-05	0.0123226	0.418024	0.106462
F16F9.2	WBGene00001068	dpy-6	0.000343083	0.0390439	0.41061	0.114683
C52E4.1	WBGene00000781	cpr-1	9.42841e-10	2.86128e-07	0.408795	0.0668097
Y75B8A.27.1	WBGene00004172	pqn-92	2.86723e-12	1.1025e-09	0.408711	0.0585203
F41E6.6.1	WBGene00007055	tag-196	8.10934e-15	3.99909e-12	0.401783	0.0517371
ZC190.4	WBGene00022538	ZC190.4	0.000612969	0.0625413	0.392246	0.114497
F46H5.3a.2	WBGene00018519	F46H5.3	2.37948e-05	0.00410404	0.390973	0.0925174
F19C7.2	WBGene00017592	F19C7.2	0.000408389	0.0451728	0.380897	0.107762
B0222.8	WBGene00000599	col-10	6.66308e-08	1.71437e-05	0.367843	0.0681187
K08B4.6	WBGene00000535	cpi-1	3.45321e-10	1.08988e-07	0.362866	0.0578094
R11E3.1	WBGene00020003	R11E3.1	0.000938621	0.0867894	0.36191	0.109394
B0252.5	WBGene00015089	B0252.5	0.000329671	0.0378818	0.357049	0.0994345
F08F3.7	WBGene00000373	cyp-14A5	3.75619e-06	0.000753499	0.332838	0.0719737
C47D2.2	WBGene00000391	cdd-1	0.000892681	0.0845226	0.319917	0.096293
T01G5.1	WBGene00011339	T01G5.1	0.00010357	0.0143369	0.31574	0.0813328
F54D11.2.1	WBGene00018812	sumv-2	0.000226717	0.0273808	0.315089	0.0854543
ZK909.3	WBGene00014148	ZK909.3	0.000197561	0.0244842	0.312392	0.0839287
B0222.6	WBGene00000717	col-144	1.84836e-10	5.99351e-08	0.295162	0.0463113
B0228.4e	WBGene00015061	cpna-2	2.84272e-05	0.00470559	0.268427	0.0641293
C34D10.2a.2	WBGene00016407	C34D10.2	0.000778973	0.0761945	0.250661	0.0745979
C28A5.3	WBGene00003590	nex-3	0.000122332	0.0164989	0.25057	0.0652287
T04F3.1b	WBGene00011436	T04F3.1	0.000378062	0.0422127	0.248961	0.0700324
T07H6.3.1	WBGene00000739	col-166	0.000555601	0.0579327	0.245885	0.0712212
Y113G7B.17.1	WBGene00013766	prmt-1	0.000131163	0.0174425	0.24582	0.0642791
C14F11.5a	WBGene00002024	hsp-43	5.02909e-07	0.000117865	0.227518	0.0452754
C30F12.5a	WBGene00016264	C30F12.5	0.000945172	0.0870551	0.215393	0.0651452
Y41C4A.16	WBGene00000670	col-95	9.98617e-09	2.78097e-06	0.213366	0.0372305
Y71H10A.2.1	WBGene00022200	fard-1	0.000644546	0.0652011	0.213228	0.062491
C12D12.2b	WBGene00001620	glt-1	8.64163e-05	0.0123226	0.198656	0.0506016
ZK970.4.1	WBGene00006918	vha-9	0.000798338	0.0771325	0.187447	0.0558981
ZC155.1.1	WBGene00003588	nex-1	6.37776e-05	0.00937689	0.156772	0.0392089
Y66H1A.4.2	WBGene00022046	Y66H1A.4	0.000835073	0.0800284	-0.133087	0.0398357
JC8.3c.6	WBGene00004424	rpl-12	0.000684743	0.0683905	-0.134612	0.0396429
Y49E10.15	WBGene00004919	snr-6	0.000787796	0.0767405	-0.139037	0.0414166
F13H8.7	WBGene00017440	upb-1	0.000124695	0.016676	-0.145355	0.0378853
Y62H9A.3	WBGene00013391	Y62H9A.3	0.000450731	0.0484966	-0.151817	0.0432718
F54D5.12	WBGene00010055	F54D5.12	8.73153e-06	0.00166305	-0.154854	0.0348268
W02D9.7	WBGene00012213	W02D9.7	0.00029863	0.0349944	-0.158675	0.0438755
ZC373.2	WBGene00013867	ZC373.2	2.39262e-05	0.00410404	-0.160459	0.0379813
C25D7.8.1	WBGene00007718	otub-1	0.000431104	0.0468137	-0.162744	0.0462304
Y67D8C.8	WBGene00022072	cpg-9	0.000725907	0.0712985	-0.163744	0.0484507
C34F6.3	WBGene00000752	col-179	2.05194e-06	0.000429835	-0.165686	0.0348942
F14F7.1	WBGene00000673	col-98	1.73907e-05	0.00311859	-0.167929	0.0390896
C31C9.1a	WBGene00006404	tag-10	4.78633e-05	0.0073095	-0.184725	0.0454335
F46H5.3a.4	WBGene00018519	F46H5.3	0.000120926	0.0164508	-0.185615	0.0482838
C26F1.4.1	WBGene00004499	rps-30	0.000109892	0.0151236	-0.185746	0.0480257
F54H12.6	WBGene00018846	eef-1B.1	0.000914094	0.0854378	-0.185995	0.056095
Y105C5B.15a	WBGene00013654	Y105C5B.15	8.29396e-05	0.0119711	-0.187365	0.047606
Y75B12B.1c	WBGene00013567	Y75B12B.1	5.65015e-05	0.00846486	-0.193786	0.048122
F01F1.6.2	WBGene00000115	alh-9	0.000682646	0.0683905	-0.194717	0.0573295
C55F2.1b	WBGene00016957	atic-1	0.000411624	0.0453188	-0.196719	0.0556881
F53H4.2	WBGene00010007	F53H4.2	0.000937581	0.0867894	-0.20206	0.0610709
F56A4.2	WBGene00018910	F56A4.2	0.000187066	0.0235163	-0.211556	0.0566282
Y19D10A.9	WBGene00021224	clec-209	0.000187066	0.0235163	-0.211556	0.0566282
T13F3.6.1	WBGene00011753	T13F3.6	0.000423411	0.0464007	-0.213797	0.0606507
T28D6.3	WBGene00012123	T28D6.3	8.207e-05	0.0119183	-0.216687	0.0550208
Y69H2.14	WBGene00013489	col-42	3.3156e-06	0.000676184	-0.217837	0.0468443
ZK632.9.1	WBGene00014016	ZK632.9	1.71255e-05	0.00309448	-0.219593	0.0510751
F09E10.3	WBGene00000988	dhs-25	1.32645e-07	3.30509e-05	-0.229432	0.043493
T25F10.6a.1	WBGene00020808	clik-1	3.94703e-07	9.34302e-05	-0.230586	0.045467
F10D2.11	WBGene00017336	ugt-41	4.28526e-05	0.00662983	-0.235282	0.0575046
C15C8.3a	WBGene00007605	hrg-7	0.000338789	0.0387415	-0.238733	0.0666168
C04F5.7	WBGene00015449	ugt-63	0.000225582	0.0273808	-0.244711	0.0663443
Y105C5B.5a	WBGene00013647	Y105C5B.5	0.000271467	0.0321295	-0.250128	0.0686956
C35A5.3	WBGene00007947	C35A5.3	5.00739e-06	0.000979585	-0.255406	0.0559552
F26A3.4	WBGene00009142	F26A3.4	0.000310926	0.0362559	-0.258772	0.0717609
Y22D7AR.10	WBGene00021263	Y22D7AR.10	0.000132087	0.0174672	-0.26956	0.0705187
K08F4.7	WBGene00001752	gst-4	1.20306e-05	0.00222482	-0.297362	0.0679368
C09E8.3	WBGene00015646	mlt-10	0.000485687	0.0510964	-0.299594	0.0858796
R151.3.2	WBGene00004417	rpl-6	9.59592e-05	0.0135205	-0.310912	0.079709
C06B3.3	WBGene00007362	cyp-35C1	0.00102146	0.0933549	-0.314278	0.0956837
F59C6.16	WBGene00077764	F59C6.16	9.332e-07	0.000206447	-0.321676	0.0655783
C08F11.8.2	WBGene00007455	ugt-22	8.78209e-06	0.00166305	-0.326055	0.0733504
F43E2.5.1	WBGene00018393	msra-1	1.55562e-06	0.000337827	-0.35163	0.0731959
D1086.3	WBGene00008390	D1086.3	3.17344e-12	1.19236e-09	-0.383857	0.0550742
T01D1.3	WBGene00020148	T01D1.3	0.000265167	0.0315416	-0.391503	0.107345
T05B9.1.2	WBGene00011464	T05B9.1	0.000122674	0.0164989	-0.409249	0.106555
R03E9.1	WBGene00003163	mdl-1	0.000205477	0.0251281	-0.413199	0.111309
F35B12.7.2	WBGene00003762	nlp-24	3.92979e-05	0.00616041	-0.419787	0.102099
C06G8.1	WBGene00007384	swt-3	3.34221e-06	0.000676184	-0.426511	0.0917508
F46G10.6	WBGene00003511	mxl-3	2.40039e-17	1.38584e-14	-0.428138	0.0505322
ZK265.2	WBGene00000639	col-63	2.5172e-05	0.00425605	-0.446876	0.106064
C18H9.5	WBGene00016003	C18H9.5	0.000193405	0.0240952	-0.45205	0.121275
F25E5.8a.2	WBGene00017789	F25E5.8	3.47414e-07	8.30672e-05	-0.460235	0.0903179
B0222.4	WBGene00006418	spl-2	0.000635838	0.0645963	-0.463185	0.135599
F46C5.10	WBGene00009785	F46C5.10	1.63025e-10	5.35968e-08	-0.496184	0.0776178
F23F12.12	WBGene00017756	F23F12.12	1.35104e-07	3.33131e-05	-0.507223	0.0962148
B0336.10.2	WBGene00004435	rpl-23	1.18371e-12	4.83096e-10	-0.521956	0.0734399
C27A2.3.2	WBGene00002068	ify-1	0.000376606	0.0422127	-0.539412	0.151692
T10B5.8	WBGene00020394	T10B5.8	7.27692e-07	0.00016405	-0.549865	0.110998
F18E3.13	WBGene00045276	F18E3.13	2.55447e-08	6.79404e-06	-0.5721	0.10272
F18E3.12	WBGene00045275	F18E3.12	8.35069e-10	2.60091e-07	-0.577991	0.0941643
F25H2.5.2	WBGene00009119	ndk-1	2.35304e-05	0.00409551	-0.596679	0.141111
F18E3.11	WBGene00017567	F18E3.11	1.14019e-12	4.735e-10	-0.604847	0.0850408
F39B2.6.2	WBGene00004495	rps-26	3.68554e-05	0.00581603	-0.621079	0.150515
F10E7.7.2	WBGene00004447	rpl-33	2.83354e-07	6.84415e-05	-0.666139	0.129745
ZC513.8	WBGene00000620	col-43	0.000454129	0.0486411	-0.69298	0.19763
C29E6.5a	WBGene00003633	nhr-43	0.000701717	0.0692097	-0.716777	0.211507
Y47D7A.5	WBGene00001714	grl-5	4.01846e-05	0.00625796	-0.749941	0.182627
F55H12.2	WBGene00010133	F55H12.2	4.38171e-18	2.72946e-15	-0.778223	0.0897769
H23N18.3	WBGene00019234	ugt-8	1.11985e-13	5.09769e-11	-0.780517	0.105107
T02E9.2a	WBGene00001716	grl-7	1.85755e-08	5.05404e-06	-0.870932	0.154839
F40F8.7.2	WBGene00004096	pqm-1	0.000297596	0.0349944	-0.954185	0.263778
F54E7.2.3	WBGene00004481	rps-12	2.04018e-06	0.000429835	-1.09694	0.230963
F28E10.1j	WBGene00017900	F28E10.1	0.000161728	0.0208058	-4.63541	1.22879
F29G6.3d.2	WBGene00009259	hpo-34	0.000692531	0.0687002	-5.11737	1.50843
F32B5.6k	WBGene00017979	F32B5.6	1.88232e-05	0.00335011	-5.49197	1.28365
C10C5.6c	WBGene00000911	daf-15	0.000101908	0.0142738	-5.6254	1.4476
F13B10.2d.1	WBGene00004414	rpl-3	4.79129e-11	1.59739e-08	-6.59003	1.00194

## Sheet: JUo1 inf 24h
Table: Differentially expressed genes as determined by Kallisto and Sleuth (pval<0.01, qval<0.1)
target_id	WormBase Gene ID	Public Name	pval	qval	b	se_b
Y113G7B.1b	WBGene00013754	fbxa-116	1.02806e-53	1.1724e-49	6.48419	0.420232
F11A5.3	WBGene00008671	F11A5.3	4.88721e-53	3.71558e-49	6.37816	0.416082
R09D1.5	WBGene00011161	chil-18	1.13658e-17	9.60115e-15	6.16864	0.720703
Y71H2AR.2	WBGene00022189	Y71H2AR.2	1.444e-26	2.74457e-23	6.02385	0.56469
F56A6.5	WBGene00044427	F56A6.5	1.97448e-15	1.1851e-12	5.83	0.733985
F15A4.8b	WBGene00008842	chil-28	9.45242e-27	1.95992e-23	5.71957	0.534197
Y119D3A.2	WBGene00022477	fbxa-28	2.56974e-17	2.09324e-14	5.66052	0.668727
B0507.8	WBGene00015225	B0507.8	5.61682e-50	2.56217e-46	5.55066	0.373421
B0284.4	WBGene00007134	pals-28	5.93261e-23	9.02074e-20	5.49866	0.557419
F56D3.1.1	WBGene00018969	F56D3.1	6.3609e-20	7.25398e-17	5.46851	0.598436
T28C6.4	WBGene00000691	col-117	6.57699e-05	0.00980445	5.37417	1.34654
Y50D4B.5	WBGene00021744	clec-203	2.50461e-23	4.08037e-20	5.31084	0.533716
ZK938.6	WBGene00014162	chil-9	1.88379e-14	9.54786e-12	5.30495	0.692704
Y113G7B.1a	WBGene00013754	fbxa-116	9.33056e-19	8.18505e-16	5.29248	0.598504
C54D10.14a	WBGene00138721	pals-37	1.42411e-19	1.54671e-16	5.28589	0.584049
F40H7.12	WBGene00044379	F40H7.12	6.29512e-31	1.43579e-27	5.25805	0.454704
Y32B12B.8	WBGene00202504	Y32B12B.8	3.4588e-15	1.9241e-12	5.2355	0.664984
W10D5.3c.3	WBGene00001574	gei-17	1.05107e-05	0.00193329	5.22496	1.18577
K08F9.3a	WBGene00010686	K08F9.3	7.28713e-13	3.13594e-10	5.21293	0.726649
ZK180.5b	WBGene00022679	ZK180.5	4.01326e-11	1.47636e-08	5.19893	0.787289
F15A4.8a	WBGene00008842	chil-28	4.96369e-13	2.26424e-10	5.16098	0.714195
C17H1.4a	WBGene00007657	pals-3	1.99652e-16	1.42302e-13	5.15819	0.627342
F42C5.3a	WBGene00018345	F42C5.3	2.63025e-08	7.40627e-06	5.10292	0.917062
F11A5.13	WBGene00008679	F11A5.13	4.74079e-16	3.27661e-13	5.0946	0.627571
F57C7.1b.2	WBGene00010199	bet-2	0.000113096	0.0153541	5.00674	1.29687
C33G3.1b.1	WBGene00001116	dyc-1	4.75528e-07	0.000112978	4.98878	0.990637
W01F3.3c	WBGene00012186	mlt-11	1.97936e-12	8.20823e-10	4.97731	0.707414
F15H10.6	WBGene00008873	F15H10.6	2.98548e-13	1.4186e-10	4.87749	0.668602
T17H7.1.4	WBGene00020550	T17H7.1	0.000348777	0.0407944	4.87708	1.36381
W04G5.8	WBGene00012268	W04G5.8	4.88342e-22	6.96132e-19	4.84391	0.501925
ZK938.8	WBGene00044804	ZK938.8	7.02493e-21	9.42498e-18	4.83953	0.516306
C53A5.11	WBGene00008269	C53A5.11	1.4271e-12	6.02765e-10	4.81522	0.679981
ZK938.5	WBGene00003863	old-2	1.83476e-16	1.34991e-13	4.7888	0.5817
T17A3.10	WBGene00020546	zig-13	5.38529e-13	2.40838e-10	4.75698	0.659299
K03D3.10	WBGene00004287	rac-2	7.19857e-17	5.66155e-14	4.69942	0.563228
Y53C12A.4.2	WBGene00013140	mop-25.2	4.63786e-05	0.00724523	4.65982	1.14403
ZC196.6a	WBGene00022550	droe-8	2.08078e-14	1.0317e-11	4.61296	0.603354
T10B10.1	WBGene00000618	col-41	1.45806e-07	3.9124e-05	4.60151	0.875182
R09D1.4	WBGene00011160	R09D1.4	4.0226e-10	1.36937e-07	4.57458	0.731565
Y119D3A.4	WBGene00022479	fbxa-36	7.84237e-12	3.08394e-09	4.57087	0.668119
C48B4.4d	WBGene00000421	ced-7	0.000677305	0.0695855	4.56942	1.3445
K08F9.3c	WBGene00010686	K08F9.3	1.02829e-08	2.96875e-06	4.56393	0.797054
T09F5.20b	WBGene00202514	T09F5.20	7.56632e-15	3.9221e-12	4.53524	0.583338
F09B12.1b.1	WBGene00008605	mlt-9	4.33261e-08	1.17641e-05	4.52915	0.82698
B0507.10	WBGene00015227	ddn-1	4.22422e-52	2.40865e-48	4.49996	0.296277
C32B5.13	WBGene00016306	C32B5.13	2.55999e-09	7.99838e-07	4.47278	0.750772
T07H8.5	WBGene00005188	srg-31	2.47708e-11	9.26185e-09	4.42122	0.662382
C35D10.17.1	WBGene00016452	C35D10.17	0.000993072	0.0932098	4.39721	1.33553
F33D4.6b	WBGene00017998	F33D4.6	4.91489e-07	0.000115566	4.32901	0.860705
M176.7.2	WBGene00002200	kin-16	6.06269e-05	0.00915747	4.32741	1.07906
C29E4.1	WBGene00000665	col-90	2.03065e-12	8.27053e-10	4.27344	0.607682
K08F9.3b	WBGene00010686	K08F9.3	2.69705e-07	6.88378e-05	4.2142	0.819329
T05A8.2.1	WBGene00020228	T05A8.2	0.000412806	0.0475519	4.0271	1.14025
R09B5.3a.2	WBGene00000556	cnc-2	0.000819485	0.0812644	4.00148	1.19585
T27E7.6	WBGene00012091	pals-29	4.54277e-06	0.000908872	3.98077	0.868241
T20D4.7	WBGene00020613	T20D4.7	7.0292e-07	0.000163594	3.85382	0.776894
F22B7.4	WBGene00017695	fip-1	1.91898e-05	0.00339287	3.85053	0.900896
T19H5.3	WBGene00011848	chil-27	2.58314e-19	2.56158e-16	3.80611	0.423599
T20H9.2	WBGene00020638	fbxa-43	9.00667e-14	4.37072e-11	3.79038	0.508454
F28D1.3	WBGene00009213	thn-1	6.23552e-13	2.735e-10	3.78058	0.525429
C54D10.7	WBGene00008301	pals-39	1.17027e-20	1.40481e-17	3.74514	0.401866
W09G12.8	WBGene00021122	W09G12.8	2.35009e-06	0.000496304	3.71627	0.787224
ZK1251.11a	WBGene00002091	ins-8	0.000127349	0.0171868	3.6916	0.963478
C08H9.8	WBGene00007468	C08H9.8	2.17113e-07	5.69185e-05	3.68037	0.70994
Y75B8A.35c	WBGene00006986	zip-1	0.000644329	0.0672246	3.64619	1.06856
C17C3.4	WBGene00002094	ins-11	0.000149335	0.0195749	3.63495	0.958539
C38D9.2.1	WBGene00008010	C38D9.2	0.000406385	0.0470499	3.63105	1.02691
ZC196.6b	WBGene00022550	droe-8	0.000507144	0.0564241	3.62951	1.04388
W01B11.5c	WBGene00004154	pqn-72	0.00102209	0.0951504	3.62586	1.10397
W04G5.16	WBGene00206393	W04G5.16	0.000172154	0.0220589	3.61937	0.963439
W08A12.4	WBGene00021081	pals-33	4.76164e-11	1.67082e-08	3.61815	0.55002
K02E7.10	WBGene00019314	K02E7.10	4.64998e-60	1.06057e-55	3.53935	0.216528
ZK970.7	WBGene00014173	ZK970.7	3.60328e-05	0.00582863	3.48892	0.844458
K03D3.13	WBGene00044670	rac-3	0.000651366	0.0672246	3.45867	1.01449
R06B9.1	WBGene00011052	arrd-11	3.73565e-07	9.06413e-05	3.45255	0.679375
B0281.7	WBGene00023225	B0281.7	0.000840721	0.0826515	3.41393	1.02243
K08F9.3d	WBGene00010686	K08F9.3	8.2744e-05	0.0118693	3.41234	0.866889
B0281.8	WBGene00015114	B0281.8	2.59917e-07	6.73659e-05	3.36671	0.653678
Y58A7A.4	WBGene00021978	Y58A7A.4	9.11744e-26	1.59962e-22	3.32871	0.317174
C31B8.4	WBGene00016281	pals-32	1.72637e-16	1.3125e-13	3.25346	0.394851
Y105C5A.1270	WBGene00194646	Y105C5A.1270	0.000305885	0.0369134	3.24405	0.898564
R09D1.12	WBGene00011168	R09D1.12	2.0712e-11	7.87333e-09	3.22991	0.482011
ZC47.12	WBGene00013843	fbxa-49	8.12993e-05	0.0117359	3.13424	0.795384
Y50D4B.7	WBGene00021746	Y50D4B.7	2.47658e-05	0.00421536	3.12765	0.74169
B0284.1	WBGene00007131	pals-26	1.41038e-32	3.57422e-29	3.12304	0.262764
F09C6.13	WBGene00044183	F09C6.13	7.13032e-12	2.85313e-09	3.11402	0.454269
F35B3.4	WBGene00018031	F35B3.4	0.000142485	0.0190047	3.09274	0.813063
ZC196.3a	WBGene00022547	ZC196.3	0.000905968	0.0864574	3.05652	0.921136
B0507.6	WBGene00015223	B0507.6	7.33997e-16	4.92382e-13	3.00561	0.372686
C17H1.5	WBGene00007658	pals-4	1.14305e-36	3.25883e-33	3.00214	0.237355
T17A3.1	WBGene00006894	ver-1	1.15408e-20	1.40481e-17	2.99967	0.321824
T26F2.3.2	WBGene00045401	eol-1	8.9925e-06	0.00166749	2.96826	0.668514
Y75B8A.39	WBGene00023483	Y75B8A.39	4.7007e-07	0.000112856	2.93105	0.581773
F57H12.6.2	WBGene00019021	F57H12.6	1.9778e-05	0.00346998	2.87123	0.672831
F33D11.3	WBGene00000631	col-54	0.000269342	0.0330277	2.85962	0.784936
Y119D3A.3	WBGene00022478	fbxa-35	3.46503e-08	9.63786e-06	2.83304	0.51359
F09C6.3	WBGene00008617	F09C6.3	4.73266e-06	0.00093863	2.81253	0.614585
F09C6.1	WBGene00008615	F09C6.1	2.84776e-07	7.13755e-05	2.72422	0.530701
F58E2.3	WBGene00019047	F58E2.3	1.36303e-44	5.18134e-41	2.71146	0.193544
Y50D4B.9	WBGene00268189	Y50D4B.9	0.000235551	0.0290403	2.68559	0.730279
C08H9.7	WBGene00007467	chil-3	1.15789e-09	3.77272e-07	2.67433	0.439425
F09C6.11a	WBGene00044181	F09C6.11	0.000321757	0.0384222	2.63039	0.731249
F07G11.9	WBGene00017233	lmd-4	2.49115e-15	1.45687e-12	2.53508	0.320326
Y39G8B.5	WBGene00012726	Y39G8B.5	1.35803e-06	0.000306673	2.53414	0.52455
B0284.2	WBGene00007132	pals-27	3.70984e-06	0.000769218	2.50552	0.541499
B0507.7	WBGene00015224	B0507.7	1.76531e-05	0.00314556	2.44903	0.570514
F52E1.8	WBGene00018696	pho-6	4.18069e-11	1.51354e-08	2.43139	0.36853
Y71H2AM.25	WBGene00044760	Y71H2AM.25	2.07371e-09	6.56904e-07	2.3434	0.391094
C39B5.9	WBGene00016527	fbxa-47	0.000771151	0.0781707	2.28284	0.678821
C02F4.4	WBGene00007264	C02F4.4	0.000490328	0.0548206	2.20133	0.63148
ZK836.1	WBGene00003057	lon-3	6.94866e-05	0.0101593	2.16037	0.543075
C31H2.2	WBGene00001070	dpy-8	3.91687e-08	1.07634e-05	2.15804	0.39276
T07A5.7	WBGene00045475	T07A5.7	8.16304e-16	5.3195e-13	2.1393	0.265694
Y17G9A.4	WBGene00021197	Y17G9A.4	4.79421e-19	4.5561e-16	2.10066	0.235581
E01G6.1	WBGene00008449	E01G6.1	0.000636777	0.0672246	2.09331	0.612895
F09C6.12	WBGene00044182	F09C6.12	4.60129e-11	1.63979e-08	2.08915	0.317341
Y6E2A.5	WBGene00012399	Y6E2A.5	3.76769e-06	0.000774174	2.08829	0.451639
Y54F10BL.1	WBGene00044676	fbxa-42	7.18429e-19	6.55437e-16	2.07807	0.234228
ZC123.1	WBGene00022517	ZC123.1	2.08443e-06	0.000444315	1.97077	0.415331
F46C5.1	WBGene00009778	F46C5.1	4.07369e-05	0.00654314	1.96735	0.47946
T05C12.10	WBGene00004264	qua-1	3.52658e-13	1.64152e-10	1.96449	0.270122
B0213.5	WBGene00003768	nlp-30	1.64249e-06	0.000353414	1.89932	0.396263
F47B8.2	WBGene00009803	F47B8.2	8.69768e-38	2.83395e-34	1.85903	0.144681
ZC47.13b	WBGene00013844	fbxa-50	0.000546263	0.0601893	1.763	0.509981
M03F8.1	WBGene00019761	M03F8.1	8.77793e-06	0.00164104	1.7182	0.386523
T09F5.1	WBGene00011665	T09F5.1	0.00103136	0.0956232	1.71417	0.522321
T10E10.5	WBGene00000742	col-169	2.90931e-07	7.21257e-05	1.68682	0.328865
C06E4.8	WBGene00015537	C06E4.8	3.37185e-09	1.0254e-06	1.64458	0.278158
T11F9.9	WBGene00000730	col-157	0.000105879	0.0145475	1.63733	0.422351
C08H9.12	WBGene00007471	chil-6	0.00096976	0.0917771	1.61365	0.489109
C09H5.2a	WBGene00015660	catp-3	3.68466e-15	2.00094e-12	1.51422	0.192522
T13H10.2	WBGene00011762	T13H10.2	0.000584061	0.0628361	1.48492	0.4318
F57B9.9	WBGene00004133	abu-13	0.000861918	0.0842475	1.4765	0.443113
Y58A7A.5	WBGene00021979	Y58A7A.5	4.10816e-15	2.17904e-12	1.45196	0.184926
C34F6.1	WBGene00007938	C34F6.1	0.00090142	0.0863848	1.42366	0.428863
Y50D4B.6	WBGene00021745	Y50D4B.6	1.64245e-09	5.27621e-07	1.41272	0.234294
Y70C5C.1	WBGene00013492	Y70C5C.1	5.72852e-05	0.00876887	1.38882	0.345157
ZC373.7	WBGene00000749	col-176	0.000631432	0.0669846	1.36723	0.40004
F56D2.5	WBGene00018966	F56D2.5	1.5665e-15	9.65641e-13	1.35951	0.170544
F15D3.8	WBGene00008858	pals-1	2.71633e-07	6.88378e-05	1.30711	0.254196
T20H9.3	WBGene00020639	fbxa-71	8.59061e-09	2.51198e-06	1.29798	0.225482
Y54E10BL.2	WBGene00000625	col-48	0.000868036	0.0842475	1.28727	0.386553
Y50D4B.4b	WBGene00021743	Y50D4B.4	6.18406e-06	0.00118526	1.26622	0.280137
ZC196.4	WBGene00022548	ZC196.4	1.62357e-06	0.000353414	1.26618	0.264042
Y41G9A.10	WBGene00044901	Y41G9A.10	9.68057e-05	0.0136293	1.26526	0.324554
B0334.1.2	WBGene00007142	ttr-18	0.000651378	0.0672246	1.26094	0.369856
T19A5.3a	WBGene00020554	T19A5.3	0.000913702	0.0868321	1.24706	0.376093
F41C3.2	WBGene00018268	F41C3.2	8.09328e-06	0.00152555	1.23119	0.275884
K11D12.4	WBGene00019644	cpt-4	0.000651206	0.0672246	1.19845	0.351521
E04D5.4a	WBGene00008483	E04D5.4	0.000809283	0.0807548	1.19356	0.356328
F15G9.1b	WBGene00008865	F15G9.1	4.23027e-05	0.00670027	1.16444	0.284389
C50F7.5	WBGene00016845	C50F7.5	2.37326e-05	0.00406988	1.14951	0.271975
H23L24.5	WBGene00004052	parg-2	4.21689e-06	0.00085114	1.13658	0.247061
F59A7.2	WBGene00019090	F59A7.2	0.00032106	0.0384222	1.10192	0.306285
ZK84.1	WBGene00022649	ZK84.1	2.84772e-05	0.00477579	1.06214	0.253778
C44H4.3	WBGene00006366	sym-1	0.000432171	0.0495324	1.05983	0.301122
Y50D4B.4a	WBGene00021743	Y50D4B.4	2.83887e-15	1.61872e-12	1.05295	0.133323
Y71D11A.1	WBGene00022103	cdh-12	1.36561e-05	0.00247197	1.01867	0.234214
F33H12.7	WBGene00045457	F33H12.7	2.05148e-05	0.00355688	1.00342	0.235589
F21F8.4.2	WBGene00017678	asp-12	2.54291e-19	2.56158e-16	0.997152	0.110956
C06G4.5	WBGene00015559	npr-17	5.41081e-09	1.62381e-06	0.977092	0.167482
W07A12.6	WBGene00012323	oac-54	0.00056511	0.0619665	0.970903	0.281598
F47E1.2	WBGene00018566	F47E1.2	7.38013e-07	0.000170026	0.963971	0.194699
K08E7.7a	WBGene00000841	cul-6	4.14818e-06	0.000844748	0.958798	0.208261
T22B7.3	WBGene00020672	T22B7.3	0.000340832	0.0404125	0.944772	0.263748
T19B10.2.1	WBGene00011831	T19B10.2	0.000101434	0.0140213	0.932344	0.239854
C28C12.4	WBGene00016180	C28C12.4	0.00014558	0.0192215	0.930291	0.244911
F45D3.4a.1	WBGene00009724	F45D3.4	4.82136e-10	1.61714e-07	0.896874	0.144081
C46C2.1r	WBGene00006941	wnk-1	5.87327e-05	0.0089305	0.851346	0.211891
ZK6.8	WBGene00022643	ZK6.8	6.06139e-06	0.00117159	0.789294	0.174459
W01F3.2	WBGene00012185	W01F3.2	5.58418e-09	1.65408e-06	0.767558	0.131685
C14B1.3	WBGene00007574	C14B1.3	1.49359e-11	5.77385e-09	0.765445	0.113424
F44F4.4	WBGene00004222	ptr-8	1.14824e-09	3.77272e-07	0.760116	0.124869
C38H2.3	WBGene00008020	C38H2.3	8.83597e-05	0.0125957	0.757978	0.193336
T04H1.9	WBGene00006539	tbb-6	0.00076797	0.0781707	0.744247	0.221233
C27B7.9	WBGene00007765	C27B7.9	0.00101801	0.0951504	0.726442	0.221105
M02A10.3a	WBGene00004829	sli-1	1.94243e-07	5.1515e-05	0.718124	0.137974
F41E6.6.1	WBGene00007055	tag-196	2.44599e-08	6.97352e-06	0.710556	0.127407
K08H10.1m	WBGene00002263	lea-1	0.000217531	0.0271117	0.701851	0.189805
Y37H2A.14	WBGene00045416	Y37H2A.14	0.000591339	0.0633205	0.656076	0.190966
F10D7.3	WBGene00017340	F10D7.3	0.000577927	0.0627684	0.65357	0.189894
F49E12.2	WBGene00009898	dod-23	3.59192e-06	0.000751601	0.644046	0.138992
T05E12.3	WBGene00011486	T05E12.3	4.31826e-05	0.00679247	0.641119	0.156762
C09D4.5.1	WBGene00004431	rpl-19	0.000572355	0.0624606	0.611066	0.177409
T01G5.1	WBGene00011339	T01G5.1	7.09186e-05	0.0103026	0.588784	0.148189
H32C10.2a	WBGene00003019	lin-33	0.000161068	0.020755	0.58353	0.154645
F08F3.7	WBGene00000373	cyp-14A5	1.02583e-06	0.000233972	0.560625	0.114727
F13D12.3	WBGene00008739	F13D12.3	2.05852e-05	0.00355688	0.527689	0.123916
B0334.3a.1	WBGene00007143	B0334.3	0.000156529	0.0204007	0.526448	0.139254
ZC328.3a	WBGene00022593	ZC328.3	6.65555e-05	0.00985713	0.515732	0.129312
Y75B8A.27.1	WBGene00004172	pqn-92	3.53556e-07	8.67087e-05	0.513081	0.100754
T07C4.9a	WBGene00003589	nex-2	3.54944e-05	0.00582863	0.497787	0.120384
T09H2.1	WBGene00020386	cyp-34A4	0.000219202	0.0271716	0.492334	0.133215
T08A9.12	WBGene00004987	spp-2	0.000190666	0.023894	0.478338	0.128204
T15B7.4	WBGene00000715	col-142	1.47759e-05	0.00265361	0.469955	0.108484
C47E8.5.1	WBGene00000915	hsp-90	0.000626187	0.0667386	0.467459	0.136683
R07C12.2	WBGene00019932	R07C12.2	0.000688465	0.0704148	0.453005	0.133467
C52E4.1	WBGene00000781	cpr-1	5.29329e-06	0.00104077	0.43233	0.0949589
Y48G1BR.1	WBGene00021675	Y48G1BR.1	0.000293655	0.035626	0.42569	0.117567
T28H10.3	WBGene00012144	T28H10.3	4.10739e-05	0.00655114	0.378356	0.0922516
K08E5.3b	WBGene00003482	mua-3	0.000894092	0.0860441	0.362974	0.109267
F21F8.3.1	WBGene00000218	asp-5	0.000341968	0.0404125	0.346865	0.0968561
K11G12.1a	WBGene00003530	nas-11	0.000145796	0.0192215	0.343421	0.0904187
C14F11.5a	WBGene00002024	hsp-43	0.000439591	0.0501309	0.319483	0.0908887
C34G6.2	WBGene00016419	tyr-4	0.000357178	0.0415639	0.317413	0.0889148
C12D12.2b	WBGene00001620	glt-1	0.000476709	0.0535954	0.313354	0.089696
F54E2.1	WBGene00018823	F54E2.1	0.00086529	0.0842475	0.290003	0.0870614
F56A4.2	WBGene00018910	F56A4.2	9.83777e-05	0.0136817	-0.337039	0.0865409
Y19D10A.9	WBGene00021224	clec-209	9.83777e-05	0.0136817	-0.337039	0.0865409
F09E10.3	WBGene00000988	dhs-25	3.60034e-05	0.00582863	-0.359975	0.0871244
C08F11.8.2	WBGene00007455	ugt-22	0.000176738	0.0225198	-0.387302	0.103277
Y51A2D.18	WBGene00013083	Y51A2D.18	0.000872503	0.0843222	-0.397997	0.119565
F17A9.5	WBGene00017537	F17A9.5	0.000293498	0.035626	-0.414518	0.114477
C09B8.4	WBGene00015623	C09B8.4	0.000458838	0.0520655	-0.457938	0.130701
C35A5.3	WBGene00007947	C35A5.3	1.43966e-06	0.00032192	-0.46671	0.0968391
Y73B6BL.24	WBGene00022245	acp-6	2.6263e-05	0.00443708	-0.471245	0.112103
T13F3.6.1	WBGene00011753	T13F3.6	5.93556e-06	0.00115708	-0.512191	0.1131
T10G3.3	WBGene00011694	T10G3.3	1.27185e-05	0.00232066	-0.590543	0.135294
T10B5.8	WBGene00020394	T10B5.8	0.00047702	0.0535954	-0.722707	0.206881
Y43C5A.7	WBGene00044922	Y43C5A.7	0.000787105	0.0794349	-0.730999	0.217735
Y71F9B.9a	WBGene00022130	Y71F9B.9	0.00054555	0.0601893	-0.73236	0.211828
F37C12.4.2	WBGene00004450	rpl-36	7.1448e-06	0.00135799	-0.81692	0.181969
R11D1.8.2	WBGene00004442	rpl-28	6.29252e-05	0.00944209	-0.820965	0.205161
K06A4.1	WBGene00003522	nas-3	3.01084e-05	0.0050125	-0.885204	0.212145
F30A10.11	WBGene00009268	F30A10.11	0.000806973	0.0807548	-0.944942	0.282039
K03B8.2	WBGene00003536	nas-17	0.000189197	0.0238409	-0.967515	0.259178
F40G9.15	WBGene00077531	F40G9.15	0.000111417	0.0152168	-0.985494	0.255026
F54E7.2.4	WBGene00004481	rps-12	0.000647612	0.0672246	-1.02587	0.300768
F45D11.14	WBGene00018459	F45D11.14	2.8737e-09	8.85721e-07	-1.06019	0.178524
C16D9.5	WBGene00015860	C16D9.5	0.000344883	0.0405469	-1.0658	0.297791
Y48E1B.8	WBGene00013007	Y48E1B.8	9.51238e-16	6.02662e-13	-1.21411	0.151141
C14F11.7	WBGene00015782	C14F11.7	5.06289e-05	0.00785541	-1.31897	0.325454
F40G9.7	WBGene00018243	F40G9.7	0.000810806	0.0807548	-1.34235	0.400813
F56D2.8	WBGene00018968	F56D2.8	0.000583582	0.0628361	-1.4138	0.411092
F15E11.1	WBGene00017490	pud-2.1	1.63824e-06	0.000353414	-1.4835	0.309477
F15E11.14	WBGene00017500	pud-2.2	1.63824e-06	0.000353414	-1.4835	0.309477
Y19D10B.7	WBGene00021236	pud-1.2	3.60099e-05	0.00582863	-1.61545	0.39099
F15E11.12a	WBGene00017498	pud-4	0.000183924	0.0233053	-1.81151	0.484345
F10E7.7.3	WBGene00004447	rpl-33	0.000834829	0.0824276	-1.85677	0.555755
F15E11.15.1	WBGene00017501	pud-3	6.70352e-05	0.00986412	-2.03678	0.510911
F15E11.15.2	WBGene00017501	pud-3	5.40286e-05	0.00832625	-2.25431	0.558347
W10D5.3c.2	WBGene00001574	gei-17	0.000158371	0.0205234	-3.94191	1.04351
C46F11.1b	WBGene00006822	unc-93	0.000984641	0.0928004	-4.33528	1.31576
F14D12.2.2	WBGene00006826	unc-97	8.97956e-05	0.0127209	-5.11101	1.30495
B0303.3.1	WBGene00015125	B0303.3	0.00013145	0.0176359	-5.51548	1.44244
C35D10.17.2	WBGene00016452	C35D10.17	2.2868e-10	7.90264e-08	-6.05483	0.95491

## Sheet: JUo1 inf 48h
Table: Differentially expressed genes as determined by Kallisto and Sleuth (pval<0.01, qval<0.1)
target_id	WormBase Gene ID	Public Name	pval	qval	b	se_b
F11A5.3	WBGene00008671	F11A5.3	3.34731e-43	1.17529e-39	5.97803	0.433809
R09D1.5	WBGene00011161	chil-18	1.81049e-53	1.48327e-49	5.85597	0.380419
Y113G7B.1b	WBGene00013754	fbxa-116	2.83876e-16	1.88571e-13	5.82371	0.711947
Y32B12B.8	WBGene00202504	Y32B12B.8	6.77593e-27	1.66539e-23	5.65208	0.526381
Y71H2AR.2	WBGene00022189	Y71H2AR.2	7.62456e-26	1.33855e-22	5.46492	0.519886
F15A4.8b	WBGene00008842	chil-28	1.8705e-24	2.87332e-21	5.42219	0.531292
C35B8.1	WBGene00000748	col-175	8.37905e-21	9.36093e-18	5.3846	0.5756
F26H9.1b.1	WBGene00009173	prom-1	0.000639923	0.0311446	5.33258	1.56193
F56A6.5	WBGene00044427	F56A6.5	4.1845e-35	1.28558e-31	5.26701	0.426057
F29G9.6a	WBGene00000980	dhs-17	2.34815e-05	0.00214546	5.20435	1.23066
F15H10.6	WBGene00008873	F15H10.6	2.02098e-16	1.41919e-13	5.1381	0.62501
B0284.4	WBGene00007134	pals-28	2.93241e-21	3.43204e-18	5.03878	0.532353
ZK938.8	WBGene00044804	ZK938.8	1.1416e-14	6.52517e-12	5.022	0.650317
Y50D4B.5	WBGene00021744	clec-203	2.64375e-14	1.32608e-11	4.9942	0.655867
K03D3.10	WBGene00004287	rac-2	4.83431e-14	2.32976e-11	4.97677	0.660372
Y57A10A.11	WBGene00004394	rol-1	1.41911e-17	1.08997e-14	4.91232	0.575647
Y57G11C.15b.2	WBGene00013311	sec-61	0.000403697	0.0224415	4.86848	1.37619
T27E7.6	WBGene00012091	pals-29	1.549e-12	6.45275e-10	4.85552	0.686774
ZK938.5	WBGene00003863	old-2	2.99515e-12	1.16849e-09	4.83562	0.692986
Y119D3A.2	WBGene00022477	fbxa-28	1.99811e-18	1.75391e-15	4.68257	0.534699
B0507.8	WBGene00015225	B0507.8	1.13149e-48	4.63498e-45	4.59485	0.313388
K04G11.5d	WBGene00002151	irk-3	2.82249e-06	0.000387548	4.50516	0.961957
C53A5.11	WBGene00008269	C53A5.11	6.37288e-09	1.61477e-06	4.49878	0.77476
F57B9.2c	WBGene00002845	let-711	0.000482921	0.0254159	4.46478	1.27929
K09G1.1b	WBGene00010727	K09G1.1	0.000812326	0.0371794	4.46295	1.3328
R09D1.4	WBGene00011160	R09D1.4	2.38284e-11	8.61257e-09	4.44345	0.665147
Y73B6BL.34	WBGene00000256	bli-6	1.19347e-17	9.46229e-15	4.44313	0.519447
W05G11.3.1	WBGene00000663	col-88	2.24398e-07	4.02573e-05	4.39994	0.849753
C52D10.13	WBGene00000711	col-138	4.1214e-11	1.38761e-08	4.34171	0.65787
Y55F3C.9c	WBGene00044459	Y55F3C.9	9.54621e-05	0.00708842	4.34071	1.11247
K09H9.3	WBGene00000626	col-49	1.20577e-14	6.58567e-12	4.33243	0.561528
R09A8.1b	WBGene00011152	R09A8.1	0.000473342	0.0250189	4.30454	1.23148
C09G5.6.2	WBGene00000251	bli-1	0.000611564	0.0301223	4.19928	1.22555
ZK265.2	WBGene00000639	col-63	1.40388e-18	1.27794e-15	4.18538	0.475768
C17H1.13b	WBGene00044708	pals-11	1.53092e-06	0.000222645	4.16574	0.86657
K04G11.5a.1	WBGene00002151	irk-3	0.000124032	0.0087099	4.14458	1.07988
Y56A3A.17a	WBGene00003802	npp-16	7.22565e-05	0.00567386	4.12028	1.03819
R12C12.8b	WBGene00020028	R12C12.8	0.000985018	0.0433091	4.1088	1.24707
Y17G7B.20e	WBGene00012471	Y17G7B.20	0.00252084	0.0840667	4.00901	1.32712
C17H1.4a	WBGene00007657	pals-3	8.25783e-08	1.69134e-05	3.99233	0.744642
T05A8.2.1	WBGene00020228	T05A8.2	0.00148024	0.0575653	3.96712	1.2481
B0507.10	WBGene00015227	ddn-1	7.91954e-77	9.73232e-73	3.89276	0.209835
ZK938.6	WBGene00014162	chil-9	4.29625e-22	5.55754e-19	3.87988	0.401486
C08H9.8	WBGene00007468	C08H9.8	0.000106497	0.0077901	3.78845	0.97759
Y47G6A.15	WBGene00021641	Y47G6A.15	7.65038e-27	1.70937e-23	3.70895	0.345777
Y105C5A.1270	WBGene00194646	Y105C5A.1270	8.88377e-06	0.000974755	3.69006	0.830589
ZC196.6a	WBGene00022550	droe-8	4.97218e-11	1.60798e-08	3.67058	0.558538
F15A4.8a	WBGene00008842	chil-28	8.69767e-05	0.00661831	3.65557	0.931517
W04G5.8	WBGene00012268	W04G5.8	3.22456e-19	3.17013e-16	3.61742	0.403696
Y113G7B.1a	WBGene00013754	fbxa-116	1.87233e-06	0.000264472	3.57305	0.74958
C08H9.4b.2	WBGene00007465	chil-1	0.000205564	0.0127907	3.53453	0.952171
T19H5.3	WBGene00011848	chil-27	1.52367e-30	4.16098e-27	3.48597	0.303456
C17H1.6	WBGene00007659	pals-5	0.000143431	0.00965819	3.42563	0.900966
F09C6.13	WBGene00044183	F09C6.13	2.62769e-16	1.79398e-13	3.42533	0.41827
B0507.7	WBGene00015224	B0507.7	1.53835e-08	3.63553e-06	3.40341	0.601603
W09G12.8	WBGene00021122	W09G12.8	1.73938e-06	0.000247113	3.39645	0.710322
W04G5.16	WBGene00206393	W04G5.16	1.0231e-05	0.00107922	3.38591	0.767392
B0281.8	WBGene00015114	B0281.8	0.000359141	0.0204802	3.33002	0.933192
E01G4.6	WBGene00008448	E01G4.6	3.01941e-11	1.06016e-08	3.24996	0.489038
T05A8.1.2	WBGene00020227	T05A8.1	0.000288664	0.0171786	3.23953	0.893599
Y73F8A.8	WBGene00004170	pqn-90	0.00214832	0.0754304	3.2049	1.04431
ZC196.6b	WBGene00022550	droe-8	0.00020331	0.0127149	3.17876	0.855687
K02E7.10	WBGene00019314	K02E7.10	6.40148e-49	3.14671e-45	3.16903	0.215573
Y6E2A.7	WBGene00012400	Y6E2A.7	1.05214e-05	0.00110511	3.1363	0.711797
Y39G8B.5	WBGene00012726	Y39G8B.5	5.82371e-12	2.23649e-09	3.09329	0.449351
C32B5.13	WBGene00016306	C32B5.13	1.71311e-05	0.00166422	3.07484	0.71519
C15A11.5	WBGene00000596	col-7	0.000695721	0.0331669	3.02764	0.892778
F42C5.3a	WBGene00018345	F42C5.3	2.27345e-13	1.03476e-10	3.01633	0.411412
F11A5.13	WBGene00008679	F11A5.13	2.116e-05	0.00199261	3.01346	0.708667
F53H2.1a	WBGene00010004	F53H2.1	0.000504303	0.0262869	2.99604	0.861311
W08A12.4	WBGene00021081	pals-33	2.13968e-20	2.28648e-17	2.9688	0.320774
F40H7.12	WBGene00044379	F40H7.12	0.000406115	0.0224808	2.93263	0.829344
W04G5.7	WBGene00012267	W04G5.7	0.000350486	0.0200762	2.88904	0.808166
F09C6.12	WBGene00044182	F09C6.12	7.02849e-22	8.63732e-19	2.87897	0.299479
F17E9.11	WBGene00003099	lys-10	8.12857e-24	1.1752e-20	2.81985	0.280246
T20H9.2	WBGene00020638	fbxa-43	4.85022e-09	1.29575e-06	2.77929	0.474912
K08F9.3a	WBGene00010686	K08F9.3	1.00012e-05	0.00105952	2.76963	0.627019
F28D1.3	WBGene00009213	thn-1	1.14426e-07	2.24989e-05	2.69711	0.508679
C46F9.2	WBGene00016718	math-23	0.000425085	0.0232172	2.6904	0.763451
F49A5.8	WBGene00005770	srw-23	0.00251739	0.0840657	2.64501	0.875469
K08F9.3c	WBGene00010686	K08F9.3	1.44863e-12	6.13868e-10	2.63443	0.37213
C53A5.9	WBGene00008267	C53A5.9	0.000413124	0.0227663	2.6236	0.742901
C39B5.9	WBGene00016527	fbxa-47	0.000328485	0.0190863	2.6079	0.726085
F09C6.11a	WBGene00044181	F09C6.11	5.97568e-06	0.000729309	2.58562	0.571124
T19H5.2	WBGene00011847	chil-26	4.09288e-07	7.08413e-05	2.57351	0.508138
F19C7.7	WBGene00000684	col-110	0.000504818	0.0262869	2.56942	0.738723
Y51H7C.13	WBGene00021791	Y51H7C.13	5.53361e-09	1.44953e-06	2.55576	0.43836
ZC373.6	WBGene00000930	dao-4	0.000155336	0.0101539	2.55	0.674179
T17A3.10	WBGene00020546	zig-13	2.97721e-16	1.92563e-13	2.53446	0.310054
F26D11.13	WBGene00045393	F26D11.13	0.000554163	0.0279676	2.51795	0.729182
C17H1.5	WBGene00007658	pals-4	5.65582e-25	9.26726e-22	2.50186	0.242402
Y119D3A.4	WBGene00022479	fbxa-36	1.09982e-14	6.43605e-12	2.41132	0.312058
B0507.6	WBGene00015223	B0507.6	1.66801e-26	3.15357e-23	2.37299	0.22273
R09D1.12	WBGene00011168	R09D1.12	1.04844e-17	8.58949e-15	2.33281	0.272255
T09F5.20b	WBGene00202514	T09F5.20	4.61494e-08	1.00377e-05	2.33204	0.42668
F38A3.1	WBGene00000657	col-81	1.19298e-11	4.37627e-09	2.23277	0.329265
T20D4.7	WBGene00020613	T20D4.7	1.73941e-51	1.06878e-47	2.19147	0.145176
F09C6.3	WBGene00008617	F09C6.3	3.1167e-09	8.60699e-07	2.17633	0.367293
C08H9.7	WBGene00007467	chil-3	1.51312e-14	8.08468e-12	2.13959	0.27836
C38D9.7	WBGene00008015	fbxa-174	7.43863e-05	0.00580402	2.10391	0.531048
Y49F6B.10	WBGene00000647	col-71	1.83173e-14	9.57876e-12	2.1034	0.274526
Y11D7A.11	WBGene00000694	col-120	6.24273e-07	0.000100284	2.07708	0.416787
ZC196.2	WBGene00022546	ZC196.2	2.57059e-05	0.00232279	2.03535	0.483626
Y58A7A.4	WBGene00021978	Y58A7A.4	2.63992e-12	1.04651e-09	2.01792	0.288453
F15D3.8	WBGene00008858	pals-1	1.18109e-14	6.58567e-12	1.97459	0.25584
Y6E2A.5	WBGene00012399	Y6E2A.5	2.73924e-11	9.75725e-09	1.94259	0.291682
F41F3.4	WBGene00000712	col-139	1.91607e-06	0.000269104	1.89419	0.397764
F54C9.4	WBGene00000615	col-38	8.01555e-18	6.79332e-15	1.88789	0.219538
F22G12.1	WBGene00009061	pals-14	6.81428e-12	2.5376e-09	1.88436	0.274628
F22D6.10	WBGene00000636	col-60	5.60566e-07	9.18506e-05	1.85853	0.371385
F09C6.1	WBGene00008615	F09C6.1	1.24243e-10	3.86537e-08	1.84717	0.287093
M18.1a	WBGene00000703	col-129	5.72467e-07	9.31794e-05	1.83982	0.367943
T17A3.1	WBGene00006894	ver-1	5.54381e-09	1.44953e-06	1.83689	0.315078
C08H9.10	WBGene00007469	chil-4	1.42301e-05	0.00142754	1.83291	0.422302
C45G7.2	WBGene00016669	ilys-2	0.000257485	0.0156645	1.7706	0.484473
Y17G9A.2	WBGene00021195	Y17G9A.2	5.19279e-05	0.0043293	1.76271	0.435584
Y71H2AM.25	WBGene00044760	Y71H2AM.25	4.47339e-10	1.32466e-07	1.68865	0.270767
B0284.1	WBGene00007131	pals-26	9.92449e-06	0.00105748	1.67395	0.378824
W06D12.3	WBGene00001397	fat-5	6.67344e-09	1.67367e-06	1.67379	0.288637
Y119D3A.3	WBGene00022478	fbxa-35	2.90894e-06	0.000395247	1.66917	0.356878
C54D10.7	WBGene00008301	pals-39	7.02622e-08	1.46348e-05	1.66716	0.309278
Y54F10BL.1	WBGene00044676	fbxa-42	3.05483e-06	0.000412077	1.65632	0.354893
C04F5.7	WBGene00015449	ugt-63	4.81798e-06	0.000610393	1.62755	0.355939
Y94H6A.2	WBGene00022375	Y94H6A.2	2.12553e-05	0.00199394	1.59232	0.374551
C45E5.4	WBGene00016667	C45E5.4	0.00126366	0.0520248	1.58815	0.492587
ZC196.4	WBGene00022548	ZC196.4	1.45962e-08	3.48296e-06	1.57592	0.278124
F01D5.3	WBGene00008494	F01D5.3	3.18641e-11	1.10304e-08	1.5519	0.233801
T26F2.3.2	WBGene00045401	eol-1	3.63201e-10	1.08863e-07	1.55146	0.247478
F58E2.2	WBGene00019046	F58E2.2	0.000764063	0.0355665	1.53475	0.456023
K09E10.2a	WBGene00019580	oac-58	0.00245384	0.0832949	1.52063	0.502028
Y50D4B.6	WBGene00021745	Y50D4B.6	1.36032e-07	2.6535e-05	1.49183	0.283051
T07H8.5	WBGene00005188	srg-31	4.65544e-11	1.54624e-08	1.47682	0.224388
C08H9.12	WBGene00007471	chil-6	0.0012742	0.0521448	1.47282	0.457151
W03F9.4a.2	WBGene00021002	W03F9.4	6.61787e-08	1.39021e-05	1.46957	0.27208
C08H9.11	WBGene00007470	chil-5	7.90195e-05	0.00612663	1.46712	0.371672
Y70C5C.1	WBGene00013492	Y70C5C.1	1.17702e-10	3.70883e-08	1.45518	0.22588
W07A12.6	WBGene00012323	oac-54	3.06819e-06	0.000412077	1.45171	0.311113
F10D2.9	WBGene00001399	fat-7	1.82186e-08	4.2243e-06	1.43667	0.255266
C08H9.13	WBGene00007472	chil-7	0.000138983	0.00948869	1.43609	0.376929
F37C4.5a.3	WBGene00018145	F37C4.5	7.22795e-06	0.000845945	1.42656	0.317942
T20H9.3	WBGene00020639	fbxa-71	2.06858e-14	1.0592e-11	1.35878	0.177704
Y39H10B.3	WBGene00194902	Y39H10B.3	0.000859798	0.0388458	1.34425	0.403342
ZC196.1	WBGene00022545	ZC196.1	1.90889e-05	0.00183987	1.34225	0.313955
M176.6a	WBGene00002199	kin-15	0.00126792	0.0520248	1.33678	0.414743
Y47H9C.1	WBGene00012947	Y47H9C.1	4.17814e-22	5.55754e-19	1.30327	0.134821
F09C8.1	WBGene00008621	F09C8.1	1.44923e-09	4.09415e-07	1.28329	0.212116
C17H1.7	WBGene00007660	pals-6	2.87741e-07	5.08784e-05	1.23614	0.240902
B0284.2	WBGene00007132	pals-27	1.61534e-05	0.00158808	1.22277	0.283551
Y50D4B.4a	WBGene00021743	Y50D4B.4	1.18475e-26	2.42657e-23	1.2191	0.114085
T07A5.7	WBGene00045475	T07A5.7	0.00126596	0.0520248	1.19881	0.371887
ZK666.6	WBGene00014046	clec-60	0.000722614	0.0340238	1.19635	0.35386
F49E12.2	WBGene00009898	dod-23	4.92467e-138	1.21039e-133	1.17228	0.0468751
C16C4.13	WBGene00015837	math-8	0.00170298	0.0637826	1.16436	0.371091
Y39B6A.21	WBGene00012680	Y39B6A.21	0.000338655	0.0195846	1.14311	0.318968
C31B8.4	WBGene00016281	pals-32	1.31302e-08	3.16387e-06	1.14124	0.200768
K03H6.2a	WBGene00019368	K03H6.2	4.07297e-05	0.00352484	1.12069	0.27312
D2023.7	WBGene00000731	col-158	5.99399e-06	0.000729309	1.10476	0.244059
W02H3.1b	WBGene00012217	W02H3.1	0.000600746	0.0297684	1.08155	0.315203
F43H9.2a	WBGene00018398	sptl-2	0.00104929	0.045484	1.01909	0.310985
Y17G9A.4	WBGene00021197	Y17G9A.4	0.000718322	0.0339223	1.0093	0.29839
T10D4.13	WBGene00002102	ins-19	4.33099e-06	0.000557315	1.00357	0.218414
M03B6.1	WBGene00010833	M03B6.1	3.03265e-05	0.00268117	0.964132	0.231151
F19C7.4	WBGene00017594	F19C7.4	0.00276537	0.0905023	0.96081	0.321053
Y50D4B.4b	WBGene00021743	Y50D4B.4	7.44929e-06	0.000867719	0.959566	0.214168
F53A3.3b	WBGene00004491	rps-22	1.17375e-13	5.54777e-11	0.959265	0.129286
C16C4.4b	WBGene00015828	math-14	0.000315011	0.0184341	0.955869	0.265325
ZK250.7	WBGene00022690	math-49	0.000120236	0.00854093	0.947067	0.24627
F07A5.7a.4	WBGene00006754	unc-15	0.0014098	0.0557075	0.9436	0.295555
T02B5.1	WBGene00011362	cest-1	0.00262229	0.0869779	0.940381	0.312537
F22E10.5a	WBGene00009057	cept-1	3.65837e-11	1.24882e-08	0.937541	0.14168
C34B7.3	WBGene00007913	cyp-36A1	8.91301e-15	5.34303e-12	0.910973	0.117486
C11E4.7a	WBGene00007521	C11E4.7	9.96285e-07	0.000150225	0.90613	0.185213
F09A5.1	WBGene00008598	spin-3	0.000771856	0.0357147	0.898184	0.267102
C06E4.8	WBGene00015537	C06E4.8	2.03712e-05	0.00192571	0.888338	0.208492
Y11D7A.3a	WBGene00012428	Y11D7A.3	0.000177191	0.0113117	0.885359	0.236128
C05C9.3	WBGene00007327	C05C9.3	3.91855e-05	0.00340319	0.881757	0.214423
D1025.2	WBGene00008354	gcsh-1	4.92274e-06	0.000620467	0.875254	0.191603
F58E2.3	WBGene00019047	F58E2.3	2.22019e-05	0.00205916	0.858855	0.202488
R07E3.4	WBGene00011105	R07E3.4	6.25305e-09	1.60091e-06	0.858168	0.147709
F28C6.7b	WBGene00004440	rpl-26	2.79955e-05	0.00251121	0.857262	0.204637
ZK1290.5.1	WBGene00022887	ZK1290.5	0.00246505	0.0832949	0.846025	0.279437
C56C10.8.2	WBGene00002045	icd-1	5.92234e-05	0.00484783	0.844301	0.21024
ZK6.7d	WBGene00022642	lipl-5	0.00169125	0.0637405	0.837516	0.266751
T04H1.9	WBGene00006539	tbb-6	1.05884e-05	0.00110741	0.836161	0.18983
C12D8.5	WBGene00007536	daf-36	0.000216403	0.0133974	0.823705	0.22268
C53H9.2b	WBGene00016907	C53H9.2	5.54906e-07	9.15335e-05	0.820321	0.163858
C54E4.5	WBGene00016920	C54E4.5	6.28915e-07	0.000100373	0.814938	0.163572
C18E3.7b	WBGene00004093	ppw-1	0.00114155	0.0483742	0.810309	0.249089
T05E12.3	WBGene00011486	T05E12.3	7.53715e-06	0.00086971	0.804755	0.179716
W09C5.6b.5	WBGene00004445	rpl-31	4.61204e-05	0.00392615	0.796438	0.195471
F11E6.5	WBGene00001240	elo-2	5.44096e-19	5.14338e-16	0.780241	0.0876391
C49A9.5	WBGene00016759	C49A9.5	6.16612e-07	9.97045e-05	0.771902	0.154816
T11B7.2a	WBGene00011707	T11B7.2	0.000429368	0.0233474	0.768698	0.218297
F49F1.7a	WBGene00018647	F49F1.7	6.2588e-05	0.00502709	0.759693	0.189789
F56A6.1a	WBGene00018921	sago-2	8.08756e-06	0.000920259	0.754751	0.169118
Y46H3B.2	WBGene00021603	clec-204	0.000248044	0.0151276	0.728377	0.198778
W01C8.5b	WBGene00020921	W01C8.5	2.71706e-08	6.12659e-06	0.721815	0.129852
F18G5.2	WBGene00003981	pes-8	0.000217226	0.0134145	0.70806	0.191466
T13A10.10a	WBGene00000005	aat-4	0.00170758	0.0637826	0.689863	0.21992
F31D4.8	WBGene00009293	F31D4.8	0.000994905	0.0436302	0.67995	0.206548
Y38H6C.1b.5	WBGene00012615	dct-16	0.00107896	0.0461999	0.679281	0.207789
ZC196.5	WBGene00022549	ZC196.5	1.96831e-05	0.00187509	0.678006	0.158841
Y1H11.2	WBGene00001783	gst-35	0.00290521	0.0944501	0.671922	0.22566
C02A12.4	WBGene00003096	lys-7	4.25896e-05	0.00366002	0.668982	0.163447
F22F7.8	WBGene00194908	F22F7.8	0.00119934	0.0501315	0.661371	0.204188
C27A2.2b	WBGene00004434	rpl-22	0.000516354	0.0266609	0.659465	0.189931
Y54G2A.3b	WBGene00021869	vrp-1	0.00111174	0.047356	0.653213	0.200335
Y39H10B.2a	WBGene00044527	Y39H10B.2	2.3394e-05	0.00214546	0.644573	0.15239
F47B8.2	WBGene00009803	F47B8.2	1.41419e-07	2.73684e-05	0.641724	0.121922
F11F1.1b	WBGene00008714	F11F1.1	0.000761346	0.0355651	0.629597	0.187019
F41E6.15	WBGene00044554	F41E6.15	8.16399e-05	0.00629011	0.629247	0.159726
Y67H2A.9	WBGene00014941	Y67H2A.9	0.000673033	0.0323088	0.621816	0.182869
C50E10.4b	WBGene00004945	sop-2	0.00236285	0.080996	0.617473	0.203091
W02A2.1b.2	WBGene00001394	fat-2	5.19629e-05	0.0043293	0.607907	0.150226
M01F1.4a	WBGene00010810	M01F1.4	0.00178594	0.065908	0.604603	0.193554
Y54G2A.39b	WBGene00043062	clec-80	0.000491232	0.0257431	0.600026	0.17215
Y46H3B.1a	WBGene00021602	clec-205	0.00171307	0.0637938	0.599349	0.191123
F58B3.1	WBGene00003093	lys-4	2.21522e-08	5.04128e-06	0.587181	0.104961
Y53C10A.5.1	WBGene00013136	Y53C10A.5	4.76761e-08	1.02788e-05	0.586552	0.107432
C47A4.2a	WBGene00008123	ent-4	0.00304183	0.0981131	0.58573	0.197649
M01G12.12	WBGene00004509	rrf-2	7.87264e-06	0.000899971	0.577326	0.129196
W05E10.4b	WBGene00006609	tre-3	6.6125e-06	0.000788942	0.569545	0.126403
C04G6.5	WBGene00015455	C04G6.5	0.0021755	0.0759509	0.566966	0.184971
R07B1.10.2	WBGene00002271	lec-8	0.00207505	0.0735939	0.554063	0.179933
ZK185.3	WBGene00022683	ZK185.3	0.000977027	0.0430347	0.553019	0.167731
T04A8.5	WBGene00011407	ppat-1	0.000817385	0.0373415	0.55262	0.165117
Y73B6BL.31a	WBGene00022252	Y73B6BL.31	6.8615e-05	0.00545767	0.549954	0.138143
Y45G5AM.2d	WBGene00021555	Y45G5AM.2	0.000165159	0.0106703	0.549411	0.145845
Y11D7A.3b	WBGene00012428	Y11D7A.3	0.00179262	0.065984	0.54801	0.175498
F08F3.7	WBGene00000373	cyp-14A5	5.18768e-07	8.61505e-05	0.540377	0.107661
C05E4.1.1	WBGene00005643	srp-2	4.12076e-06	0.000535873	0.540028	0.117265
K08E7.9	WBGene00003995	pgp-1	9.92829e-05	0.00734338	0.53933	0.138562
R07B1.10.1	WBGene00002271	lec-8	6.94153e-20	7.10871e-17	0.536398	0.0587604
F08F3.3.1	WBGene00004358	rhr-1	6.53228e-15	4.01376e-12	0.535764	0.0687475
T12B5.15	WBGene00050914	T12B5.15	0.000528942	0.0270277	0.529259	0.152716
T07G12.10.2	WBGene00011600	zim-2	0.00249032	0.0836161	0.516913	0.170908
F57F5.1	WBGene00010204	F57F5.1	8.85513e-07	0.000136881	0.516366	0.105048
T24D1.3.2	WBGene00011986	T24D1.3	1.2182e-05	0.00125276	0.503514	0.115107
Y38H6C.1a.2	WBGene00012615	dct-16	0.00130562	0.0528657	0.503143	0.156511
Y71F9AL.13b.2	WBGene00004412	rpl-1	0.000145819	0.00973899	0.501976	0.132166
ZK6.7a.1	WBGene00022642	lipl-5	8.51209e-05	0.00649721	0.497344	0.126567
ZK6.7c.1	WBGene00022642	lipl-5	8.51209e-05	0.00649721	0.497344	0.126567
Y102A11A.3	WBGene00022413	Y102A11A.3	2.45998e-05	0.00223105	0.493579	0.117005
C46C2.1n.1	WBGene00006941	wnk-1	0.00227237	0.0784073	0.49207	0.161223
Y51H7BM.1	WBGene00021772	math-45	0.000443443	0.0239012	0.487866	0.138883
K08D10.14.1	WBGene00219216	K08D10.14	0.00244218	0.0832916	0.486355	0.160491
W06H8.1a	WBGene00004373	rme-1	8.46325e-13	3.71446e-10	0.483011	0.0675215
C05D9.2.2	WBGene00015471	lmp-2	0.00144279	0.0565564	0.482015	0.151294
C50B6.7	WBGene00008220	C50B6.7	0.00244676	0.0832916	0.476358	0.157222
H14E04.2a	WBGene00019199	H14E04.2	0.00131108	0.0529127	0.466814	0.145265
F19C7.2	WBGene00017592	F19C7.2	8.91211e-05	0.00671908	0.450718	0.115025
E01A2.6.3	WBGene00017088	akir-1	0.0013693	0.0545458	0.450225	0.140649
Y65B4BL.5c	WBGene00022037	acs-13	7.03615e-05	0.0055606	0.449979	0.1132
Y60A3A.12	WBGene00000499	chk-2	0.000277589	0.0166	0.443606	0.122025
C40H1.7a	WBGene00008042	C40H1.7	5.22768e-05	0.00434074	0.428195	0.105852
C14B4.2	WBGene00007583	C14B4.2	0.000270139	0.0163534	0.415787	0.114153
C04F12.1	WBGene00007297	C04F12.1	1.47157e-13	6.82422e-11	0.414297	0.0560641
F07A5.3	WBGene00008542	scav-6	0.000658456	0.0317948	0.412645	0.121141
CC8.2b	WBGene00016987	CC8.2	4.09939e-05	0.00353526	0.410902	0.100176
C12D12.2b	WBGene00001620	glt-1	0.000835778	0.0378301	0.409244	0.122504
Y54G2A.45a.2	WBGene00044488	Y54G2A.45	0.000694842	0.0331669	0.408799	0.120533
W02A2.1a.1	WBGene00001394	fat-2	0.000141189	0.00957749	0.408674	0.107374
Y43F11A.6	WBGene00014576	Y43F11A.6	0.000202902	0.0127149	0.407353	0.10964
W06H8.1d	WBGene00004373	rme-1	0.000453784	0.0242987	0.406433	0.115904
T05C3.6a	WBGene00020256	T05C3.6	0.000773057	0.0357147	0.401111	0.119298
F48F7.1a	WBGene00000105	alg-1	0.00134828	0.0539706	0.393681	0.122814
C01B10.3	WBGene00015278	C01B10.3	0.00013791	0.00944165	0.388576	0.101938
ZK1067.2a	WBGene00014208	ZK1067.2	0.00159712	0.0610484	0.388056	0.122941
K11D9.2a	WBGene00004736	sca-1	0.00228921	0.0786913	0.387952	0.127202
F08C6.2b	WBGene00017241	pcyt-1	2.21203e-07	3.99759e-05	0.38673	0.0746499
F22A3.6a	WBGene00017691	ilys-5	0.000581144	0.0290177	0.383908	0.111592
W04B5.3a	WBGene00021020	W04B5.3	2.24721e-06	0.000313771	0.375685	0.0794291
T01C3.7.1	WBGene00001423	fib-1	6.01163e-08	1.28482e-05	0.373008	0.0688404
T13H2.5b	WBGene00020496	spat-3	0.00196111	0.0702626	0.37073	0.119742
C27A2.3.2	WBGene00002068	ify-1	0.000148477	0.00983633	0.369197	0.097321
C42D8.2a.2	WBGene00006926	vit-2	6.44318e-05	0.00514157	0.36759	0.0919903
Y43F4B.3	WBGene00012802	set-25	0.00149901	0.0579286	0.366785	0.115527
D1053.1	WBGene00001790	gst-42	0.000545481	0.0275861	0.365703	0.105775
T11F9.12	WBGene00011713	T11F9.12	3.51946e-05	0.00306742	0.363952	0.0879758
T03E6.7a	WBGene00000776	cpl-1	8.95567e-07	0.00013757	0.360936	0.0734611
F42A10.6	WBGene00018342	F42A10.6	1.39307e-05	0.00140324	0.360488	0.0829671
F28H7.3	WBGene00009237	F28H7.3	3.11036e-05	0.00274001	0.353099	0.084773
R11H6.1.2	WBGene00003982	pes-9	0.000411032	0.0227019	0.352679	0.099827
C39D10.7.2	WBGene00016534	C39D10.7	0.00177276	0.0656189	0.345739	0.110605
R11D1.11	WBGene00000984	dhs-21	0.000141722	0.00957749	0.344396	0.090508
Y57G11C.15b.6	WBGene00013311	sec-61	1.9242e-07	3.52933e-05	0.34165	0.0656198
R09H10.3a	WBGene00011181	R09H10.3	0.000237971	0.0146222	0.340892	0.0927629
F15E6.1	WBGene00017482	set-9	1.33398e-05	0.00135959	0.339979	0.0780761
F55D12.5b	WBGene00010113	F55D12.5	0.00220754	0.0768511	0.338617	0.110631
JC8.3b	WBGene00004424	rpl-12	0.00215399	0.0755218	0.329047	0.107247
T06E4.3c	WBGene00000226	atl-1	0.000383785	0.0216346	0.328894	0.0926204
F22A3.7	WBGene00044605	ttr-36	0.00246485	0.0832949	0.327372	0.108128
ZC416.6a	WBGene00022610	ltah-1.2	1.20614e-05	0.00125083	0.326857	0.074685
T12F5.3.2	WBGene00001601	glh-4	1.19263e-09	3.40841e-07	0.325763	0.0535685
E04F6.8	WBGene00017127	E04F6.8	3.26956e-06	0.000434375	0.321963	0.0691931
T16G12.3	WBGene00011804	T16G12.3	1.62615e-05	0.00159233	0.320123	0.0742596
W04E12.8	WBGene00012253	clec-50	6.24419e-12	2.36107e-09	0.319468	0.0464751
C14B1.7	WBGene00007578	C14B1.7	1.60193e-08	3.74974e-06	0.315842	0.0558985
F58G1.1	WBGene00010263	wago-4	2.95066e-10	8.95325e-08	0.315633	0.0500898
F56F3.2b	WBGene00003577	ndg-4	0.000193193	0.012144	0.315518	0.0846402
C01G5.2c	WBGene00004179	prg-2	7.15094e-07	0.000112664	0.313163	0.0631731
Y22D7AR.10	WBGene00021263	Y22D7AR.10	0.00217158	0.0759219	0.310425	0.101257
F44C4.3	WBGene00000784	cpr-4	9.93893e-06	0.00105748	0.305207	0.0690749
R09F10.1	WBGene00019986	R09F10.1	0.00171307	0.0637938	0.301068	0.0960058
D1005.1	WBGene00016995	acly-1	0.000295697	0.0174284	0.296907	0.0820403
F11C7.5.2	WBGene00003891	osm-11	1.02888e-08	2.55434e-06	0.296273	0.0517427
C10E2.6	WBGene00015676	mct-6	5.16367e-07	8.61505e-05	0.295685	0.0588999
R09A8.3.1	WBGene00006493	ivns-1	2.86483e-05	0.00256042	0.29516	0.0705458
C16C10.3	WBGene00007624	hrde-1	5.11935e-05	0.00432383	0.293723	0.0725222
W06D4.1	WBGene00001843	hgo-1	0.000118525	0.0084539	0.292776	0.0760623
F41E6.6.1	WBGene00007055	tag-196	0.00179873	0.065984	0.292267	0.0936275
C06A1.4	WBGene00014667	C06A1.4	9.58826e-06	0.0010336	0.291981	0.0659656
F01G4.4a	WBGene00008503	F01G4.4	0.00167052	0.0631661	0.29114	0.0926222
Y62E10A.11b.3	WBGene00014938	mdt-9	0.00148611	0.0577023	0.289831	0.0912167
C24A11.9	WBGene00000761	coq-1	0.000404334	0.0224415	0.283717	0.0802085
F01G4.6a.3	WBGene00008505	F01G4.6	0.000178535	0.011368	0.282492	0.0753794
W01D2.5a.3	WBGene00012182	osta-3	0.00129776	0.0526343	0.282186	0.0877316
Y105E8B.5	WBGene00013690	hprt-1	0.000287828	0.0171705	0.279907	0.0771942
C36E8.5.2	WBGene00006537	tbb-2	3.99842e-07	6.96973e-05	0.27923	0.0550855
F59B8.2a.1	WBGene00010317	idh-1	0.00140626	0.0556572	0.278236	0.0871294
C55B6.1a.1	WBGene00016939	C55B6.1	0.00244364	0.0832916	0.27297	0.090082
ZK105.1	WBGene00022653	ZK105.1	1.56475e-06	0.000224903	0.272396	0.0567162
C24G6.8b.3	WBGene00016062	cox-16	0.00125225	0.0518083	0.265604	0.0823144
Y22D7AL.5a.1	WBGene00002025	hsp-60	0.00123101	0.0511907	0.264488	0.0818443
W09B6.1a.2	WBGene00004076	pod-2	8.17969e-06	0.000926454	0.262527	0.0588569
C38D4.1a	WBGene00008003	enu-3.2	0.000188361	0.0119011	0.258383	0.0691949
C07G2.1a	WBGene00000465	cpg-1	6.9744e-05	0.00552957	0.258192	0.0649187
C17F4.7.1	WBGene00015913	C17F4.7	7.0219e-06	0.000825762	0.256614	0.0571139
T21G5.3	WBGene00001598	glh-1	4.7063e-06	0.000599334	0.255475	0.0558113
E02H9.3a	WBGene00017101	E02H9.3	0.000115499	0.00831611	0.254544	0.0660213
R08E5.2	WBGene00019962	cysl-3	0.000345048	0.0199075	0.253956	0.0709593
Y110A7A.18	WBGene00004094	ppw-2	2.79954e-06	0.000386556	0.253891	0.0541922
F56H11.4a	WBGene00001239	elo-1	2.19731e-05	0.00204567	0.253801	0.0598047
B0273.2.1	WBGene00004243	puf-7	4.46265e-07	7.61687e-05	0.252421	0.0500034
Y40H7A.10	WBGene00012747	Y40H7A.10	0.000350915	0.0200762	0.251009	0.0702224
Y73B3A.1	WBGene00022203	Y73B3A.1	1.51186e-05	0.0015044	0.247437	0.0571851
F44E7.2	WBGene00018424	pgph-2	0.00038759	0.0217991	0.243424	0.0686013
K07A12.2	WBGene00010621	egg-6	2.25964e-06	0.000313771	0.240372	0.0508326
H02I12.1	WBGene00010351	cbd-1	0.000334113	0.0193675	0.239644	0.0668033
W05B10.2.2	WBGene00012277	ccch-3	0.000582055	0.0290177	0.239157	0.0695255
Y111B2A.3	WBGene00013729	Y111B2A.3	0.0014966	0.0579286	0.237799	0.0748892
C08H9.2a	WBGene00007463	vgln-1	2.91072e-06	0.000395247	0.235252	0.0502996
D2024.3	WBGene00001241	elo-3	8.44919e-06	0.000943929	0.234911	0.0527478
C53B7.1	WBGene00004370	rig-3	0.00264145	0.0874953	0.234753	0.0780779
Y51F10.2a.2	WBGene00021763	Y51F10.2	8.80195e-05	0.00665644	0.234474	0.0597928
R06C7.4.1	WBGene00011063	cpg-3	3.26432e-06	0.000434375	0.233928	0.0502699
C28A5.2	WBGene00007789	C28A5.2	0.000569544	0.0285678	0.232274	0.0674095
D2030.6	WBGene00004178	prg-1	6.75041e-07	0.00010704	0.230903	0.0464742
T01A4.1c	WBGene00020131	gcy-28	0.00068824	0.0329738	0.229785	0.0676989
ZK1127.7	WBGene00022854	cin-4	0.00251149	0.0839827	0.22851	0.0756166
F53G12.5a	WBGene00003229	mex-3	0.0011208	0.0476594	0.226349	0.0694683
F18A11.1.1	WBGene00004242	puf-6	4.0657e-06	0.000531525	0.2253	0.0488932
ZK829.9	WBGene00014097	ZK829.9	8.61251e-06	0.000953506	0.22446	0.0504477
F25H5.4b.5	WBGene00001167	eef-2	0.000619765	0.0303372	0.222085	0.0648839
T09F3.3.1	WBGene00001683	gpd-1	1.92734e-05	0.00184556	0.222078	0.0519705
H28O16.1d.10	WBGene00010419	atp-1	0.00106966	0.0460832	0.218807	0.0668821
F01G10.1.1	WBGene00008506	tkt-1	0.00102579	0.0446227	0.218305	0.0664882
C28C12.7a	WBGene00004995	spp-10	5.29392e-06	0.000657141	0.217917	0.0478645
M02B1.3b.1	WBGene00010828	M02B1.3	0.00249542	0.0836731	0.217302	0.0718615
C01G5.2a	WBGene00004179	prg-2	0.000239154	0.0146582	0.216863	0.0590329
C28A5.1	WBGene00007788	C28A5.1	0.00227457	0.0784073	0.216778	0.0710322
W02A2.7	WBGene00003230	mex-5	0.00193037	0.0695569	0.216618	0.0698601
F54C9.8	WBGene00004241	puf-5	2.87696e-05	0.00256196	0.215418	0.0514985
W02F12.3	WBGene00020948	era-1	0.00120771	0.0503959	0.213425	0.0659319
C17F4.5	WBGene00015912	fbxc-50	0.00162785	0.0620301	0.213304	0.0676969
T22F3.3c	WBGene00020696	pygl-1	0.00126573	0.0520248	0.213254	0.0661531
Y62E10A.14	WBGene00013380	memi-2	0.000697668	0.0331669	0.213124	0.0628593
B0280.5	WBGene00015102	cpg-2	0.00169608	0.0637405	0.211526	0.0673896
W02A2.6a	WBGene00004333	rec-8	0.00189805	0.0687042	0.208964	0.0672832
ZC513.6.2	WBGene00003865	oma-2	0.00270875	0.0891667	0.206997	0.0690222
T04G9.7	WBGene00020218	T04G9.7	3.21111e-05	0.00281866	0.206674	0.0497057
Y17G7A.1	WBGene00001977	hmg-12	9.42613e-06	0.00102511	0.206301	0.0465697
F33H1.2.1	WBGene00001686	gpd-4	0.00114365	0.0483798	0.205616	0.0632164
K09H11.3	WBGene00019600	rga-3	5.937e-05	0.00484783	0.204071	0.0508233
C27A7.6a.2	WBGene00007757	C27A7.6	0.00168046	0.0634446	0.202942	0.0645989
Y43F4B.6	WBGene00002229	klp-19	1.33868e-05	0.00135959	0.202539	0.0465213
C36A4.5	WBGene00007966	maph-1.3	0.000370937	0.0211039	0.201145	0.0565024
F07A11.2b.2	WBGene00008546	gfat-1	0.001952	0.0700383	0.199521	0.0644149
Y53F4B.9	WBGene00013156	Y53F4B.9	0.000513914	0.0266578	0.197423	0.0568386
AH6.5	WBGene00003231	mex-6	0.000938137	0.0414704	0.197111	0.059578
W05F2.3	WBGene00021035	W05F2.3	3.49101e-05	0.00305345	0.19682	0.0475547
T08A9.9.1	WBGene00004990	spp-5	0.000151026	0.0099783	0.195916	0.0517015
C27D9.1	WBGene00016163	C27D9.1	0.000153929	0.0101329	0.195457	0.0516449
K04F10.7	WBGene00019399	K04F10.7	0.00143819	0.0565564	0.194687	0.0610902
Y57A10A.31	WBGene00013270	Y57A10A.31	6.16854e-05	0.00498718	0.194153	0.0484623
C06E7.3a.1	WBGene00015540	sams-4	0.000113975	0.00826337	0.193249	0.050081
C50B6.2	WBGene00008218	nasp-2	0.000620864	0.0303372	0.192072	0.0561232
F08F3.6	WBGene00017263	F08F3.6	0.000321842	0.0187892	0.19095	0.0530852
F15B9.4	WBGene00008848	inft-2	0.000614651	0.0302138	0.190322	0.0555674
F34D10.4	WBGene00009374	F34D10.4	0.00225823	0.0782172	0.190123	0.0622542
F54E7.3b.1	WBGene00003918	par-3	0.000236268	0.0145539	0.189527	0.051548
F28B3.8	WBGene00002075	imb-1	0.00247388	0.0832949	0.189493	0.0626108
F25D7.4	WBGene00009113	maph-1.2	6.06574e-05	0.00493655	0.189121	0.0471596
C10G8.4	WBGene00015683	C10G8.4	0.000875223	0.0393978	0.188537	0.0566543
K12C11.1a	WBGene00019673	K12C11.1	0.00246431	0.0832949	0.187422	0.0619027
K08E3.5c	WBGene00010665	K08E3.5	0.000174019	0.0111509	0.186467	0.0496714
C41G7.2.1	WBGene00002226	klp-16	0.000145403	0.00973762	0.185823	0.0489162
F43D9.4	WBGene00004798	sip-1	0.00159279	0.0609774	0.183224	0.0580331
T01G9.5b	WBGene00003183	mei-1	0.00183791	0.0668228	0.183006	0.0587453
T21E3.1	WBGene00020652	egg-4	0.00013325	0.00922387	0.182924	0.0478813
F57B9.2e	WBGene00002845	let-711	0.00156335	0.0601314	0.18223	0.0576192
F55H2.6	WBGene00000550	clu-1	8.76827e-05	0.00665143	0.181997	0.0463998
F41H10.10	WBGene00002032	htp-1	0.00213534	0.0751897	0.180738	0.0588581
T21H3.1a	WBGene00020662	T21H3.1	0.000164971	0.0106703	0.179359	0.0476084
C18G1.4a	WBGene00003994	pgl-3	0.000926903	0.0410476	0.179244	0.0541224
T22F3.3a	WBGene00020696	pygl-1	0.000916116	0.0407904	0.179105	0.054027
F56F11.4a.1	WBGene00018991	F56F11.4	0.00113262	0.0480787	0.178407	0.0548045
C09G9.6	WBGene00003864	oma-1	0.00228381	0.0786154	0.178196	0.0584133
ZK455.1.1	WBGene00000040	aco-1	0.00139833	0.0555222	0.178053	0.0557286
T08A9.7	WBGene00004988	spp-3	0.00204415	0.0728154	0.177378	0.0575204
T23G11.2	WBGene00001647	gna-2	0.00133561	0.0535508	0.177293	0.0552623
F35C11.5	WBGene00009404	F35C11.5	0.000382736	0.021625	0.17643	0.0496747
Y57G11C.9a	WBGene00013307	Y57G11C.9	0.000514111	0.0266578	0.175966	0.0506626
C48A7.2a.1	WBGene00016739	pitr-1	0.00193547	0.0695569	0.175273	0.0565404
T25E12.5	WBGene00012020	gyg-2	0.000165408	0.0106703	0.175171	0.046505
F26H11.2b	WBGene00009180	nurf-1	0.00222201	0.0771365	0.174258	0.0569687
F32D1.7	WBGene00017986	F32D1.7	0.000443441	0.0239012	0.172827	0.0491996
Y17G7B.5a.2	WBGene00003154	mcm-2	0.000204239	0.0127406	0.172125	0.0463485
F59A2.1a.1	WBGene00003795	npp-9	0.00133111	0.0535452	0.171613	0.0534754
Y57A10A.18b.2	WBGene00004167	pqn-87	0.00101107	0.0441385	0.171099	0.0520465
T02E1.3a	WBGene00011376	gla-3	0.000420837	0.0230364	0.170782	0.0484259
K10B2.3a.2	WBGene00019606	clec-88	0.000294189	0.0173812	0.17016	0.0470008
W08F4.3	WBGene00021093	W08F4.3	0.00170611	0.0637826	0.170087	0.0542173
C05B10.1b	WBGene00003043	lip-1	0.000566557	0.0284762	0.169672	0.0492212
F54D5.3	WBGene00010049	F54D5.3	0.00125421	0.0518083	0.168604	0.0522598
H27M09.3	WBGene00019247	syp-4	0.00175109	0.0650126	0.167874	0.0536426
T27F6.4	WBGene00012104	sygl-1	0.000820234	0.0374021	0.167489	0.0500585
B0414.5	WBGene00000772	cpb-3	0.000459747	0.0244053	0.167463	0.0478033
F43G6.1	WBGene00001016	dna-2	0.00149789	0.0579286	0.167171	0.0526506
K08E7.3	WBGene00002368	let-99	0.00118969	0.0498214	0.165267	0.0509874
W06A7.3g.2	WBGene00004336	ret-1	0.000913004	0.0407256	0.164978	0.0497514
R06C7.1.1	WBGene00011061	wago-1	0.000867174	0.0391072	0.1649	0.0495133
F23H11.3.1	WBGene00017759	sucl-2	0.00131047	0.0529127	0.164589	0.0512152
F52E1.1	WBGene00004078	pos-1	0.00181722	0.0664639	0.163832	0.0525343
ZK858.3	WBGene00014117	clec-91	0.000477014	0.0251589	0.163831	0.046898
C53D5.6	WBGene00002077	imb-3	0.000762586	0.0355651	0.163432	0.0485533
ZK328.5b	WBGene00003796	npp-10	0.000560701	0.0282396	0.16341	0.0473658
Y46E12BL.3	WBGene00021596	spsb-2	0.00271231	0.0891667	0.161568	0.0538813
H22K11.1	WBGene00000216	asp-3	0.00216633	0.0758462	0.161425	0.0526427
C37A2.2	WBGene00004110	pqn-20	0.000542126	0.0275861	0.160981	0.0465395
C37H5.8	WBGene00002010	hsp-6	0.00073768	0.0345347	0.160654	0.0475986
C18G1.5	WBGene00001855	hil-4	0.00058742	0.0292259	0.15957	0.0464222
Y71F9B.3	WBGene00022127	yop-1	0.000770309	0.0357147	0.157727	0.0468973
Y48G1A.5a	WBGene00002079	xpo-2	0.000828498	0.0376141	0.157521	0.0471183
F01F1.12a.1	WBGene00017166	aldo-2	0.00150424	0.0580397	0.156974	0.0494584
C14B9.4a	WBGene00004042	plk-1	0.000829475	0.0376141	0.155577	0.0465413
W01G7.5	WBGene00002275	lem-2	0.00279388	0.0910715	0.154493	0.0516776
F27C8.6.2	WBGene00009186	trcs-1	0.00123301	0.0511907	0.154228	0.0477317
C06G3.2	WBGene00002228	klp-18	0.00135858	0.0542944	0.153355	0.0478738
Y46G5A.4	WBGene00012896	snrp-200	0.000997102	0.0436302	0.152982	0.04648
F32D1.10	WBGene00003159	mcm-7	0.00153084	0.0589734	0.148707	0.046929
Y37D8A.13	WBGene00006804	unc-71	0.00299192	0.0970125	0.148307	0.0499591
D2045.1c	WBGene00000231	atx-2	0.00204421	0.0728154	0.147584	0.0478588
Y65B4BL.5b	WBGene00022037	acs-13	0.00250747	0.0839627	0.147046	0.0486515
K01G5.7.1	WBGene00006536	tbb-1	0.00309374	0.0993959	0.145562	0.0492051
F48E3.4	WBGene00018605	F48E3.4	0.00234838	0.0806123	0.144199	0.0473993
R09A1.1a	WBGene00019971	ergo-1	0.00271367	0.0891667	0.143778	0.0479509
Y67H2A.8	WBGene00001393	fat-1	0.00227319	0.0784073	0.142039	0.0465395
F28H1.3.1	WBGene00000197	aars-2	0.00286283	0.0931956	0.141222	0.0473566
T22D1.9	WBGene00004458	rpn-1	0.00302361	0.0977622	0.140034	0.0472237
C44B7.10.1	WBGene00016630	acer-1	0.00186716	0.0677861	-0.14586	0.0468914
C34F11.3a	WBGene00016415	ampd-1	0.00164276	0.0624045	-0.19114	0.0607139
F40E10.3	WBGene00000822	csq-1	0.00140555	0.0556572	-0.194238	0.0608226
Y73B6BL.4	WBGene00022233	ipla-6	0.000457575	0.0243555	-0.195891	0.0558982
MTCE.23	WBGene00010962	ctc-3	0.00144515	0.0565588	-0.200945	0.0630817
ZK632.4	WBGene00014013	ZK632.4	7.49117e-06	0.000868482	-0.210108	0.0469071
K08B12.2a	WBGene00019521	dmd-7	0.000793449	0.0364512	-0.213857	0.0637416
K07B1.5a	WBGene00019465	acl-14	0.00057778	0.028922	-0.219461	0.0637629
F52E1.13b.3	WBGene00018700	lmd-3	5.66495e-05	0.00467554	-0.219479	0.0545106
F55C10.1a	WBGene00000554	cnb-1	0.00212369	0.0749945	-0.219903	0.0715744
C44H4.3	WBGene00006366	sym-1	0.00125148	0.0518083	-0.228737	0.0708848
ZK673.2	WBGene00014058	ZK673.2	1.30432e-06	0.000193118	-0.235	0.0485627
F13D11.2b	WBGene00001824	hbl-1	0.00117032	0.049338	-0.243309	0.0749561
F26A3.4	WBGene00009142	F26A3.4	0.00118018	0.0495836	-0.246508	0.0759976
R03E9.1	WBGene00003163	mdl-1	0.00196602	0.0703361	-0.247917	0.0800943
R74.3b	WBGene00006959	xbp-1	6.40514e-06	0.000771694	-0.251247	0.0556773
F07A5.7a.3	WBGene00006754	unc-15	0.000786241	0.0362556	-0.253111	0.0753847
ZK354.4	WBGene00003468	msp-113	0.00225951	0.0782172	-0.255619	0.0837047
W09G3.2	WBGene00012366	maea-1	0.00144192	0.0565564	-0.260004	0.0816049
ZK1251.6	WBGene00003463	msp-76	0.00298911	0.0970125	-0.260204	0.0876444
ZK593.6a.1	WBGene00002981	lgg-2	0.000158723	0.0103477	-0.26743	0.0708046
T02C5.1b	WBGene00020158	T02C5.1	0.00102172	0.0445247	-0.270253	0.0822819
R10E9.1	WBGene00003423	msi-1	5.24958e-06	0.000654945	-0.270589	0.0594106
C02F4.2a	WBGene00006527	tax-6	0.00018786	0.0119001	-0.273551	0.0732436
ZK354.11	WBGene00003452	msp-59	0.000456236	0.0243555	-0.279762	0.0798131
C25A11.4b	WBGene00000100	ajm-1	0.000133603	0.00922387	-0.280377	0.0734026
C29F5.1	WBGene00016210	C29F5.1	0.000883476	0.039552	-0.282037	0.0848174
F47A4.5	WBGene00009801	ipla-2	0.00106914	0.0460832	-0.282241	0.0862682
R02E12.2b	WBGene00019827	mop-25.1	5.49183e-06	0.000678283	-0.286335	0.0629991
B0244.2	WBGene00002048	ida-1	0.00133346	0.0535508	-0.289868	0.0903388
Y105E8A.25b	WBGene00013682	Y105E8A.25	0.00172746	0.0642323	-0.290651	0.0927567
K07C10.1	WBGene00004227	ptr-13	0.00271274	0.0891667	-0.292953	0.0976984
T19C3.4	WBGene00020562	T19C3.4	0.00306312	0.0986702	-0.297474	0.100453
T13F2.10	WBGene00003466	msp-79	0.00254862	0.0848782	-0.299047	0.099104
F35H8.5	WBGene00001368	exc-7	0.00213856	0.0751954	-0.303573	0.0988746
F29D11.1	WBGene00003071	lrp-1	0.000427831	0.0233154	-0.305	0.0865913
K03E6.7	WBGene00019365	rei-2	0.000403369	0.0224415	-0.305764	0.086426
ZK354.1	WBGene00003458	msp-65	0.0011066	0.0472189	-0.306295	0.0939001
K07F5.2	WBGene00003425	msp-10	0.00107227	0.0460832	-0.306412	0.0936798
F10E7.7.2	WBGene00004447	rpl-33	0.00260235	0.086433	-0.309525	0.102792
K10B4.3	WBGene00019615	K10B4.3	0.000771766	0.0357147	-0.313767	0.0933072
ZK1290.8	WBGene00006956	wrt-10	0.00205485	0.0730884	-0.314115	0.101913
F32B6.6	WBGene00003464	msp-77	0.00178042	0.0658033	-0.319467	0.102242
T28H11.5	WBGene00006051	ssq-2	0.000881183	0.0395214	-0.323029	0.0971239
F29G9.4a	WBGene00001345	fos-1	0.000908675	0.0406062	-0.323923	0.0976445
R13H9.2	WBGene00003450	msp-57	0.000389222	0.0218409	-0.324964	0.0916092
K07F5.1	WBGene00003467	msp-81	4.61655e-05	0.00392615	-0.326383	0.080109
E01G4.1a	WBGene00008444	tbc-14	0.000125773	0.00880697	-0.326912	0.0852534
C33A11.1.2	WBGene00007877	nfki-1	0.000126504	0.008833	-0.328898	0.0858031
C33F10.9	WBGene00003435	msp-40	0.000134701	0.00927362	-0.330014	0.0864432
F16H11.5	WBGene00003635	nhr-45	0.000924365	0.0410476	-0.330194	0.0996785
Y62E10A.16	WBGene00013382	gcl-1	0.000797278	0.0365588	-0.335183	0.0999432
K08F8.1a.2	WBGene00010681	mak-1	1.9744e-07	3.59458e-05	-0.33527	0.0644536
Y17G7B.10b.1	WBGene00012463	Y17G7B.10	0.00187576	0.0679978	-0.335426	0.107881
T10D4.4	WBGene00002114	ins-31	0.000273811	0.0164944	-0.344382	0.0946392
F25E5.10	WBGene00017791	try-8	0.000211412	0.0131215	-0.34627	0.0934608
F07F6.8	WBGene00017220	F07F6.8	0.000414791	0.022807	-0.346534	0.0981546
C01G6.1a.1	WBGene00000170	aqp-2	0.000973859	0.0429722	-0.346824	0.105163
F26G1.7	WBGene00003424	msp-3	0.00164824	0.0625159	-0.352052	0.111861
Y51A2D.8	WBGene00013076	Y51A2D.8	0.00199625	0.0713135	-0.352395	0.114015
F54E7.7	WBGene00004321	rcan-1	0.000128865	0.00897238	-0.352935	0.0921833
T14D7.2	WBGene00011768	oac-46	1.3205e-06	0.000194343	-0.361277	0.0746959
M01G12.9	WBGene00010822	M01G12.9	0.00247042	0.0832949	-0.363243	0.120003
Y105C5B.28a	WBGene00001604	gln-3	1.92981e-05	0.00184556	-0.364381	0.0852779
T22B2.4a	WBGene00006321	sup-12	0.00141815	0.0559474	-0.366253	0.114779
F26D2.16	WBGene00009154	F26D2.16	2.33953e-05	0.00214546	-0.368607	0.0871462
F20C5.1c	WBGene00004051	parg-1	0.00159169	0.0609774	-0.369585	0.117053
R05F9.13	WBGene00003429	msp-31	0.00142604	0.0561685	-0.370697	0.11623
F11A5.9	WBGene00008677	F11A5.9	8.51042e-06	0.000946466	-0.371198	0.0833793
C09B9.6	WBGene00003448	msp-55	0.000148439	0.00983633	-0.372228	0.0981182
D2030.2a.2	WBGene00008412	D2030.2	9.37574e-05	0.00698293	-0.373449	0.0956041
R05F9.8	WBGene00003431	msp-33	0.00182083	0.0664967	-0.375018	0.120275
T23H2.2	WBGene00004924	snt-4	1.69064e-05	0.00164891	-0.376141	0.0874286
F25E5.7	WBGene00017788	F25E5.7	0.00118989	0.0498214	-0.380766	0.117474
B0222.9	WBGene00015057	gad-3	6.98363e-06	0.00082521	-0.388759	0.0865026
T13F2.11	WBGene00003465	msp-78	0.000518508	0.0266609	-0.394815	0.113746
F39H12.4	WBGene00018215	igcm-1	0.0019062	0.068898	-0.399778	0.128775
R166.5a	WBGene00011304	mnk-1	0.000110655	0.00804637	-0.402231	0.104044
R07G3.8	WBGene00019944	R07G3.8	0.00256674	0.0853659	-0.40528	0.134405
M03A1.7.2	WBGene00000928	dao-2	0.00145393	0.0567504	-0.405728	0.127438
Y59E9AL.3	WBGene00021993	Y59E9AL.3	0.000136871	0.00939668	-0.408591	0.107136
F26E4.7a	WBGene00009162	F26E4.7	0.00193575	0.0695569	-0.410179	0.132319
F41C3.3.1	WBGene00018269	acs-11	8.39157e-06	0.000943929	-0.410617	0.092171
B0513.5a	WBGene00007197	prdh-1	4.62282e-07	7.78218e-05	-0.411742	0.0816731
D1046.5a	WBGene00008366	tpra-1	5.66893e-05	0.00467554	-0.418779	0.104014
C34D10.2b.2	WBGene00016407	C34D10.2	0.000731808	0.0343251	-0.419438	0.124191
C37C3.8a.1	WBGene00016500	memo-1	0.00107814	0.0461999	-0.421255	0.128852
ZC443.4	WBGene00013899	ZC443.4	0.000666842	0.0321365	-0.425009	0.124898
C18H9.6	WBGene00016004	C18H9.6	6.16758e-05	0.00498718	-0.426698	0.106507
K08A2.5a.2	WBGene00003678	nhr-88	9.55112e-06	0.0010336	-0.427095	0.096473
Y59H11AR.2a.1	WBGene00022010	catp-7	0.000180349	0.0114538	-0.42894	0.114535
F43G6.4	WBGene00009657	F43G6.4	0.00105227	0.0455329	-0.429546	0.131113
W02C12.3c	WBGene00020930	hlh-30	0.00239334	0.081927	-0.431958	0.142255
F52H3.5	WBGene00009947	ttc-36	1.56707e-05	0.00154681	-0.437477	0.10129
F18C5.10.2	WBGene00017563	F18C5.10	9.30123e-08	1.8893e-05	-0.43775	0.0819776
F09C6.10	WBGene00008620	F09C6.10	1.55676e-05	0.00154282	-0.439262	0.101669
C08D8.2b	WBGene00006582	tmd-2	0.00191266	0.06903	-0.440162	0.141829
C01B10.5c	WBGene00001858	hil-7	0.000457819	0.0243555	-0.443084	0.12644
F34H10.3.2	WBGene00009380	F34H10.3	6.89661e-06	0.000818864	-0.446359	0.0992603
C54A12.1	WBGene00004221	ptr-6	0.00207292	0.0735939	-0.44817	0.145529
K08E5.2a	WBGene00003519	nac-3	0.000443442	0.0239012	-0.452558	0.128832
Y80D3A.5	WBGene00013585	cyp-42A1	0.00272168	0.0893102	-0.45406	0.151477
C02F5.7b.2	WBGene00015350	fbxl-1	0.00218629	0.0762195	-0.455791	0.148772
Y43E12A.2	WBGene00012794	Y43E12A.2	0.000499864	0.0261397	-0.457339	0.131388
C54D1.1	WBGene00004004	pgp-10	0.0010882	0.0465145	-0.458731	0.140428
C06H5.7.1	WBGene00007395	dcar-1	0.000326301	0.0190043	-0.468645	0.130416
C26B9.6	WBGene00016135	C26B9.6	0.00309146	0.0993959	-0.470089	0.158895
H41C03.1	WBGene00019268	H41C03.1	0.000654992	0.0316897	-0.471103	0.138244
K02D7.1a.2	WBGene00019298	K02D7.1	0.00158303	0.0607934	-0.471178	0.149154
F40B5.1	WBGene00018225	nep-14	0.00163624	0.0622532	-0.476036	0.151153
F38B7.1b	WBGene00009532	ccch-1	3.8067e-06	0.000500327	-0.478432	0.103519
ZC328.3a	WBGene00022593	ZC328.3	9.38818e-06	0.00102511	-0.479316	0.108178
C34D10.2a.2	WBGene00016407	C34D10.2	0.000154793	0.0101453	-0.480113	0.126905
Y22F5A.1	WBGene00012494	nhr-232	0.00302698	0.0977622	-0.480238	0.16197
C25H3.10a	WBGene00016119	C25H3.10	0.000404491	0.0224415	-0.483579	0.136715
F25E5.8a.2	WBGene00017789	F25E5.8	5.98215e-06	0.000729309	-0.484787	0.107087
C14F5.1a	WBGene00015776	dct-1	0.000145141	0.00973762	-0.484989	0.127654
Y39E4A.2b	WBGene00012712	ttm-1	0.000290668	0.0172561	-0.486713	0.134322
M79.2	WBGene00010902	M79.2	4.53084e-07	7.67993e-05	-0.486972	0.0965222
C39E9.8b	WBGene00008032	C39E9.8	6.06386e-09	1.56882e-06	-0.487485	0.0838325
F20G2.4	WBGene00003543	nas-24	6.23938e-05	0.00502709	-0.488434	0.122
F14D12.5	WBGene00017464	sulp-2	0.000276257	0.0165625	-0.488578	0.13435
C03A7.11	WBGene00015369	ugt-51	0.0022152	0.0770086	-0.488707	0.159721
K03H1.5	WBGene00010540	K03H1.5	7.48205e-07	0.000116389	-0.489937	0.099009
F13E9.15	WBGene00045208	F13E9.15	0.00107249	0.0460832	-0.491302	0.150209
E02H9.9	WBGene00017106	E02H9.9	0.00310953	0.099773	-0.491554	0.166251
M02H5.1	WBGene00003689	nhr-99	0.0026971	0.0891667	-0.496105	0.165352
B0410.3	WBGene00015172	B0410.3	0.000484161	0.0254267	-0.496276	0.142225
Y54G2A.11a	WBGene00021876	Y54G2A.11	7.24064e-07	0.000113351	-0.497432	0.100394
F28C6.4a.1	WBGene00009204	F28C6.4	0.0018315	0.0666883	-0.501536	0.160941
M01H9.1	WBGene00019717	trx-3	0.00180192	0.0660022	-0.502091	0.160871
F35B3.7	WBGene00018033	F35B3.7	0.00245095	0.0832949	-0.511524	0.168857
K01A2.10a	WBGene00019284	K01A2.10	0.000828735	0.0376141	-0.511993	0.153153
ZK550.2	WBGene00013996	ZK550.2	0.000167682	0.0107887	-0.512265	0.136121
T14F9.4a	WBGene00003968	peb-1	5.10351e-05	0.00432383	-0.514945	0.127121
K03B8.2	WBGene00003536	nas-17	0.000191449	0.0120652	-0.514987	0.138065
K02A6.3b.1	WBGene00019294	K02A6.3	0.000272748	0.0164707	-0.515104	0.141516
F28H6.1a	WBGene00000103	akt-2	2.32393e-07	4.13896e-05	-0.51899	0.100358
Y110A2AL.7	WBGene00022444	Y110A2AL.7	0.00182968	0.0666883	-0.522401	0.16762
Y94H6A.6	WBGene00006705	ubc-8	4.28297e-06	0.000554036	-0.522734	0.113708
F16C3.2	WBGene00008886	F16C3.2	0.000531317	0.0270928	-0.526249	0.1519
C35A5.6a	WBGene00007950	C35A5.6	0.00247397	0.0832949	-0.52765	0.174343
K08A2.5c.2	WBGene00003678	nhr-88	0.00170148	0.0637826	-0.53881	0.171709
M04G12.4a	WBGene00010868	somi-1	0.000653594	0.0316845	-0.54206	0.159039
M02D8.4a	WBGene00019730	asns-2	2.08519e-09	5.82384e-07	-0.542287	0.0905165
C06G3.5a	WBGene00015551	C06G3.5	0.00299613	0.0970209	-0.546528	0.184132
ZK1127.9d.2	WBGene00022855	tcer-1	2.79886e-05	0.00251121	-0.54668	0.130496
D2045.8	WBGene00008425	D2045.8	0.000314783	0.0184341	-0.546941	0.151809
C12D8.10b.1	WBGene00000102	akt-1	0.000121931	0.00861153	-0.550947	0.143393
C25B8.6	WBGene00003710	nhr-120	0.000673045	0.0323088	-0.557773	0.164035
K07C5.7	WBGene00010630	ttll-15	0.00211705	0.0748673	-0.558323	0.181669
K10G9.1	WBGene00010755	vglu-2	1.84006e-05	0.00178051	-0.561872	0.131172
Y73F4A.3	WBGene00013516	Y73F4A.3	0.000114801	0.00829876	-0.562726	0.145898
F31C3.6a	WBGene00009288	F31C3.6	0.000719079	0.0339223	-0.563016	0.166465
C14F5.1b	WBGene00015776	dct-1	9.14698e-05	0.0068541	-0.566743	0.144867
F59F5.2a	WBGene00010341	glo-3	0.000154191	0.0101329	-0.569928	0.150607
F11A6.1a.2	WBGene00002232	kpc-1	1.98295e-05	0.00188174	-0.571382	0.133914
C55F2.2	WBGene00016958	ilys-4	0.000712582	0.0337454	-0.574117	0.169622
F17C11.4a	WBGene00008915	F17C11.4	1.82928e-07	3.40606e-05	-0.580614	0.111316
F17C11.4b	WBGene00008915	F17C11.4	1.82928e-07	3.40606e-05	-0.580614	0.111316
F43G6.8	WBGene00009660	F43G6.8	9.78644e-06	0.00105035	-0.587926	0.13296
F18C5.10.1	WBGene00017563	F18C5.10	0.00117528	0.0494625	-0.587988	0.181209
ZK507.4	WBGene00013980	dos-1	0.000382332	0.021625	-0.588189	0.165594
F22B5.3	WBGene00009041	cut-3	0.00240922	0.0823558	-0.590989	0.194756
Y38A10A.2	WBGene00021389	Y38A10A.2	0.000926777	0.0410476	-0.591802	0.178692
F13D11.3	WBGene00017428	F13D11.3	0.000450409	0.0241706	-0.593911	0.169271
Y69A2AR.7a	WBGene00022078	epg-9	0.000164988	0.0106703	-0.596907	0.158442
F26G1.2a	WBGene00017838	F26G1.2	0.00249015	0.0836161	-0.601271	0.198798
M163.1	WBGene00010935	M163.1	4.91585e-11	1.60798e-08	-0.603052	0.0917404
C06C6.4	WBGene00003653	nhr-63	0.00127574	0.0521448	-0.608521	0.188901
C27B7.7a	WBGene00007764	C27B7.7	8.76519e-06	0.000966057	-0.608622	0.136905
Y54F10BM.3	WBGene00021858	Y54F10BM.3	0.000419613	0.0230207	-0.609227	0.172711
E02H1.7	WBGene00003618	nhr-19	1.14326e-07	2.24989e-05	-0.610582	0.115153
T10G3.1	WBGene00011692	T10G3.1	0.000462223	0.0244839	-0.619004	0.17677
Y119D3B.9	WBGene00022487	fbxa-21	0.00129632	0.0526343	-0.619281	0.192515
T05H10.3	WBGene00011508	T05H10.3	0.000789367	0.0363316	-0.621417	0.185138
Y4C6B.3a	WBGene00021157	Y4C6B.3	5.18706e-05	0.0043293	-0.625993	0.15468
Y20F4.2.1	WBGene00021237	crtc-1	0.00275771	0.0903718	-0.626578	0.209311
F59C6.16	WBGene00077764	F59C6.16	0.000115718	0.00831611	-0.628752	0.163099
Y44E3B.2	WBGene00021553	tyr-5	0.000108319	0.00789992	-0.62886	0.162448
Y70G10A.3.3	WBGene00013499	Y70G10A.3	1.20655e-06	0.000179725	-0.630746	0.129929
Y15E3A.5	WBGene00012444	Y15E3A.5	0.000102695	0.007557	-0.632202	0.162765
T28B8.1.2	WBGene00012113	T28B8.1	3.60603e-08	7.91331e-06	-0.632874	0.114877
T28B8.1.1	WBGene00012113	T28B8.1	1.3476e-05	0.00136302	-0.637013	0.146365
F11A5.10.2	WBGene00001591	glc-1	0.000604276	0.0298831	-0.638657	0.186214
Y50E8A.1	WBGene00013046	Y50E8A.1	0.00277914	0.0908322	-0.639788	0.213893
Y55F3BR.11	WBGene00044757	Y55F3BR.11	0.00145467	0.0567504	-0.639852	0.200985
F45E1.4	WBGene00018465	F45E1.4	0.000997648	0.0436302	-0.646314	0.196377
Y44A6C.1	WBGene00012850	Y44A6C.1	4.70597e-09	1.27102e-06	-0.656697	0.112117
B0218.2	WBGene00015048	faah-2	2.40198e-05	0.00218651	-0.66499	0.157438
K10B3.6a	WBGene00019612	gpcp-1	3.79967e-06	0.000500327	-0.669067	0.144755
W02F12.2	WBGene00020947	W02F12.2	0.000449218	0.0241595	-0.672365	0.191593
F31F4.12	WBGene00017961	nhr-180	8.95198e-05	0.0067285	-0.673482	0.171922
F16C3.3	WBGene00023415	F16C3.3	0.000877146	0.0394122	-0.675848	0.203127
F32A11.7	WBGene00009311	mltn-1	1.11296e-05	0.00115908	-0.681563	0.155113
ZC47.9	WBGene00013841	fbxa-33	0.00138372	0.0550309	-0.682477	0.213406
F47B8.3	WBGene00009804	F47B8.3	6.15923e-06	0.000745721	-0.684652	0.151443
K10D3.6	WBGene00010740	K10D3.6	0.000269107	0.0163312	-0.684977	0.188007
F56C3.8	WBGene00018945	F56C3.8	0.000351239	0.0200762	-0.687106	0.192238
T28F4.5.1	WBGene00012140	T28F4.5	3.76457e-09	1.02806e-06	-0.69317	0.117602
ZK617.2	WBGene00014009	lips-6	0.00121963	0.0508071	-0.695858	0.215153
F26G1.2b	WBGene00017838	F26G1.2	0.00210647	0.0746006	-0.697167	0.226736
T21C9.8.1	WBGene00011894	ttr-23	0.000139865	0.00952245	-0.698535	0.183419
K06A9.2	WBGene00019436	K06A9.2	5.1712e-05	0.0043293	-0.700005	0.172937
C17G10.4g	WBGene00000383	cdc-14	0.000132538	0.00920204	-0.715528	0.187228
C37H5.2	WBGene00016506	abhd-5.1	1.21358e-05	0.00125276	-0.716209	0.1637
C11G10.1	WBGene00007525	C11G10.1	1.02492e-07	2.04802e-05	-0.723795	0.135994
T28F4.5.2	WBGene00012140	T28F4.5	1.85027e-07	3.41924e-05	-0.725562	0.139162
DY3.6	WBGene00008439	mfb-1	6.40849e-10	1.87509e-07	-0.727456	0.117711
Y71F9B.9a	WBGene00022130	Y71F9B.9	0.000122417	0.00862111	-0.729898	0.190017
C35C5.8a	WBGene00007957	C35C5.8	0.0013292	0.0535452	-0.740241	0.230633
Y37E11AR.4	WBGene00021371	nape-1	0.00029335	0.0173734	-0.740689	0.204548
F35C11.6	WBGene00009405	F35C11.6	0.000520202	0.0266921	-0.742236	0.213893
Y37E3.11e.4	WBGene00021352	pcyt-2.1	0.0017964	0.065984	-0.745135	0.238674
F53H4.3	WBGene00010008	F53H4.3	0.000276289	0.0165625	-0.747006	0.205415
T28F4.4a	WBGene00012139	T28F4.4	0.000523299	0.0267951	-0.753298	0.21718
F55H12.2	WBGene00010133	F55H12.2	0.000392084	0.0219513	-0.757522	0.213666
C46F4.2.3	WBGene00016716	acs-17	1.55922e-06	0.000224903	-0.76365	0.158978
F11E6.11a.1	WBGene00023501	F11E6.11	0.000545108	0.0275861	-0.777801	0.224957
T07H6.1a	WBGene00020330	T07H6.1	0.00169496	0.0637405	-0.783127	0.249479
Y71H2AM.16	WBGene00022181	pho-9	8.44982e-13	3.71446e-10	-0.787035	0.110019
T05C1.1	WBGene00020248	T05C1.1	6.40921e-05	0.00513113	-0.789692	0.197561
T27F6.8.2	WBGene00012107	T27F6.8	8.41573e-06	0.000943929	-0.792147	0.177838
F21D12.3.2	WBGene00017663	F21D12.3	9.69496e-07	0.000147088	-0.79319	0.16195
K07E1.1.2	WBGene00019489	K07E1.1	0.00059645	0.0296153	-0.801632	0.233493
C05E4.9a.1	WBGene00001564	icl-1	9.24665e-05	0.00690772	-0.807387	0.206516
ZK909.2e	WBGene00002189	kin-1	1.45311e-05	0.00145181	-0.808433	0.186461
W10G11.2	WBGene00021135	W10G11.2	0.000620215	0.0303372	-0.815593	0.238295
T25B9.7.1	WBGene00012013	ugt-54	0.00103935	0.0451329	-0.81805	0.249432
C52B9.3b	WBGene00016866	coel-1	8.33726e-05	0.00640353	-0.821148	0.208705
C04F12.3	WBGene00002069	ikb-1	3.07049e-08	6.79878e-06	-0.824875	0.148965
C53D5.2	WBGene00016903	mar-4	0.000146607	0.00976503	-0.825457	0.217411
F53B2.8	WBGene00009957	F53B2.8	0.000118667	0.0084539	-0.826643	0.214776
T09E11.11	WBGene00011660	T09E11.11	1.58716e-06	0.000226798	-0.826791	0.17225
M01H9.3a	WBGene00019719	M01H9.3	1.14385e-08	2.81135e-06	-0.829657	0.145353
C44C1.6	WBGene00016645	C44C1.6	0.00147524	0.0574619	-0.830429	0.261182
R05D7.1.2	WBGene00011026	R05D7.1	0.001156	0.0488184	-0.831899	0.256007
F08G2.5	WBGene00008577	F08G2.5	0.00165244	0.0625788	-0.835099	0.265407
C06B3.6.1	WBGene00007365	C06B3.6	3.27179e-14	1.60828e-11	-0.845803	0.111479
T08B1.3	WBGene00000111	alh-5	0.000543977	0.0275861	-0.85483	0.247196
F32A11.6	WBGene00003388	moe-3	2.70722e-17	2.0163e-14	-0.857205	0.101342
T18D3.3a	WBGene00011821	cdf-2	7.95083e-08	1.64215e-05	-0.860813	0.160353
T09B9.2	WBGene00011643	slc-17.9	4.37345e-06	0.000559848	-0.869366	0.189289
ZK75.1	WBGene00002087	ins-4	4.32647e-07	7.43608e-05	-0.869866	0.172114
C56E10.4b	WBGene00003727	nhr-137	0.00128191	0.0522502	-0.880357	0.273403
ZC443.3	WBGene00013898	ZC443.3	3.00253e-08	6.70873e-06	-0.8852	0.159746
R10D12.1	WBGene00011185	R10D12.1	1.52142e-07	2.92137e-05	-0.907301	0.172821
Y43F8C.1	WBGene00003763	nlp-25	0.000697459	0.0331669	-0.912763	0.269206
C18A3.5e	WBGene00015943	tiar-1	0.000725821	0.0341094	-0.938922	0.277818
F41C3.2	WBGene00018268	F41C3.2	1.24523e-05	0.00127522	-0.941564	0.215485
K11D12.4	WBGene00019644	cpt-4	0.000609164	0.0300643	-0.954198	0.278395
F26F4.9b	WBGene00017829	F26F4.9	1.35942e-06	0.00019888	-0.955319	0.197753
K05B2.4	WBGene00019404	K05B2.4	0.00128812	0.0524161	-0.963148	0.299243
K02D7.5	WBGene00019300	swt-1	1.66096e-10	5.10289e-08	-0.967229	0.151371
F21E9.3	WBGene00017667	ttr-37	6.13348e-08	1.29956e-05	-0.967828	0.178735
F46C3.6	WBGene00045253	F46C3.6	1.12868e-06	0.00016915	-1.00058	0.205553
F10D7.3	WBGene00017340	F10D7.3	0.00179633	0.065984	-1.01692	0.325729
T12C9.5c	WBGene00003699	nhr-109	0.000245925	0.0150357	-1.02224	0.278809
K05F6.11	WBGene00044697	poml-4	0.000141843	0.00957749	-1.02666	0.269822
C31B8.8	WBGene00016283	zmp-3	2.1919e-08	5.03482e-06	-1.03477	0.184909
T19E7.6.1	WBGene00044500	T19E7.6	0.000636403	0.0310347	-1.04091	0.304751
M60.7	WBGene00019782	M60.7	1.15607e-08	2.81327e-06	-1.05552	0.184982
Y45G12C.1	WBGene00021565	Y45G12C.1	4.53076e-05	0.00388003	-1.05648	0.259029
C18H9.5	WBGene00016003	C18H9.5	1.65986e-12	6.79934e-10	-1.06295	0.15055
Y41G9A.5b	WBGene00021529	Y41G9A.5	3.59733e-07	6.31536e-05	-1.07569	0.21137
Y37E11AR.2	WBGene00021369	siah-1	4.9047e-16	3.09097e-13	-1.08528	0.133756
F59C6.18	WBGene00206464	F59C6.18	0.00278915	0.091038	-1.10803	0.370571
F37A8.5	WBGene00009503	F37A8.5	1.30176e-16	9.41019e-14	-1.14066	0.137871
C06B3.6.2	WBGene00007365	C06B3.6	1.30957e-12	5.64677e-10	-1.16053	0.163609
C23H3.7	WBGene00006611	tre-5	0.000174218	0.0111509	-1.25669	0.334784
T04C12.7	WBGene00011429	T04C12.7	6.51205e-06	0.000780747	-1.26031	0.279508
ZC455.5a	WBGene00013905	ugt-4	7.25461e-05	0.00567846	-1.28309	0.323378
F15E6.3	WBGene00017484	F15E6.3	7.5622e-05	0.00588176	-1.31542	0.332356
C10C5.3	WBGene00007507	C10C5.3	9.28258e-07	0.000141706	-1.3196	0.268963
Y80D3A.7a	WBGene00004236	ptr-22	7.1563e-05	0.00563742	-1.35477	0.341165
C13D9.1	WBGene00005657	srr-6	2.32577e-12	9.37093e-10	-1.35778	0.193598
W10G11.1	WBGene00021134	W10G11.1	4.9726e-06	0.000623553	-1.36824	0.299662
F45D11.14	WBGene00018459	F45D11.14	9.94933e-05	0.00734338	-1.38957	0.357049
F28F8.2	WBGene00009221	acs-2	2.24416e-05	0.00207357	-1.40614	0.331708
C08F11.13c.1	WBGene00007460	C08F11.13	1.09648e-10	3.4999e-08	-1.60343	0.248477
F45D11.1	WBGene00018448	F45D11.1	0.000379877	0.0215626	-1.60936	0.452871
F26F12.3b.2	WBGene00017834	F26F12.3	9.5698e-08	1.92792e-05	-1.61412	0.302569
B0213.5	WBGene00003768	nlp-30	8.12825e-05	0.00628226	-1.62245	0.411727
C37A5.2	WBGene00007989	fipr-22	1.68242e-07	3.1808e-05	-1.62435	0.3105
F36G9.7	WBGene00009486	F36G9.7	2.16806e-05	0.00202611	-1.67759	0.395021
F07C4.12b	WBGene00017205	F07C4.12	2.94089e-05	0.00260943	-1.9869	0.475563
K01C8.1.1	WBGene00010456	K01C8.1	9.2749e-10	2.68187e-07	-2.05482	0.335677
F15E6.8	WBGene00017488	dct-7	0.000347199	0.0199847	-2.06441	0.577089
T13H5.1b	WBGene00011755	T13H5.1	0.000649094	0.0315285	-3.39981	0.996947
R08C7.12d	WBGene00019955	R08C7.12	0.00213408	0.0751897	-3.55909	1.15897
C30G4.4l.2	WBGene00016269	C30G4.4	0.000311446	0.0183127	-3.83813	1.06449
Y71F9AL.18b	WBGene00004049	parp-1	0.0017574	0.0651482	-3.92545	1.25477
C06A6.4a.2	WBGene00015509	C06A6.4	5.81894e-05	0.00478321	-3.94405	0.981098
T07D4.2b.1	WBGene00011579	T07D4.2	0.00127721	0.0521448	-4.00802	1.24432
K06A9.1a	WBGene00019435	K06A9.1	0.00051811	0.0266609	-4.07638	1.17434
F26D12.1i	WBGene00001439	fkh-7	0.000705145	0.0334576	-4.09861	1.2099
C18A3.6a	WBGene00004267	rab-3	0.00136772	0.0545458	-4.22537	1.31986
T19D12.7.3	WBGene00020582	oig-8	0.00270096	0.0891667	-4.22721	1.40913
C53A5.13b	WBGene00008270	C53A5.13	0.000515389	0.0266609	-4.55598	1.31197
C06A6.4b.2	WBGene00015509	C06A6.4	0.000106018	0.00777822	-4.55811	1.17587
Y67D8C.10d.1	WBGene00003153	mca-3	0.000117614	0.00842773	-4.75012	1.23346
Y55F3C.9b	WBGene00044459	Y55F3C.9	7.69122e-06	0.00088334	-4.77002	1.06626
W03C9.7a.1	WBGene00003228	mex-1	0.0016151	0.0616395	-5.22612	1.65742
C35E7.5a.2	WBGene00016457	C35E7.5	0.000436464	0.0236808	-5.24955	1.49262
C43E11.6a.3	WBGene00003516	nab-1	0.000121161	0.0085818	-5.3376	1.38864
M01A10.2g	WBGene00006594	tom-1	1.61286e-07	3.07293e-05	-5.44763	1.03979
