# Supplementary material for: Chemosensory Neurons Modulate the Response to Oomycete Recognition in Caenorhabditis elegans
Source: Cell Rep. 2021 Jan 12;34(2):108604. doi: 10.1016/j.celrep.2020.108604 (PMC7809619; doi:10.1016/j.celrep.2020.108604)
Supplement: Table S2. Defining an Oomycete Recognition Response (ORR), Related to Figure 2 — (A) Upregulated genes, (B) Downregulated genes, (C) Criteria used in ORR definition, (D) Overlap between ORR genes and other datasets, (E) ORR genes with human homologs, (F) Predicted tissue distribution of induced ORR genes. [file mmc3.xlsx]

## Sheet: ORR up
Up-regulated ORR genes			Extract 1 hour		Extract 4 hours		Extract 12hours		Extract 24 hours			Spatial expression of ORR genes based on single cell RNAseq data (Cao et al. 2017, 1= expression >5 TPM).
Wormbase ID	Public Name	Sequence Name	b value	FDR	b value	FDR	b value	FDR	b value	FDR	overlap with infection ? (Yes/No)	Neurons	Gonad	Hypodermis	Pharynx	Body_wall_muscle	Glia	Intestine
WBGene00015223	B0507.6	B0507.6	2.09803	4.03225e-30	2.52884	7.87071e-35					Y	0	0	0	0	0	0	1
WBGene00004829	sli-1	M02A10.3			0.814532	0.000128959					Y	1	1	1	1	1	1	1
WBGene00001393	fat-1	Y67H2A.8			0.353454	0.0137583					Y	1	1	1	1	1	1	1
WBGene00022679	ZK180.5	ZK180.5	0.283327	0.0019493							Y	1	1	1	1	1	1	1
WBGene00008679	F11A5.13	F11A5.13			4.28142	1.13534e-10					Y	0	0	0	0	0	0	0
WBGene00008267	C53A5.9	C53A5.9			4.45151	6.41749e-08					Y	0	0	0	0	0	0	0
WBGene00022610	ltah-1.2	ZC416.6	0.177059	0.03406							Y	1	0	0	0	0	0	1
WBGene00015559	npr-17	C06G4.5			1.27424	3.61287e-06					Y	1	0	0	0	0	0	0
WBGene00202514	T09F5.20	T09F5.20			5.4263	3.87024e-17					Y	0	0	0	0	0	0	0
WBGene00008542	scav-6	F07A5.3	0.353767	0.000364223	0.442123	0.0767115					Y	0	0	0	0	0	0	1
WBGene00044181	F09C6.11	F09C6.11			3.93975	5.10665e-05					Y	0	0	0	0	0	0	0
WBGene00013843	fbxa-49 (pseudogene)	ZC47.12	2.70448	2.47804e-05	2.35348	0.00841905					Y	N/A	N/A	N/A	N/A	N/A	N/A	N/A
WBGene00021746	Y50D4B.7	Y50D4B.7			2.81219	0.000818072					Y	0	0	0	0	0	0	0
WBGene00009061	pals-14	F22G12.1			3.1467	7.84239e-22					Y	0	0	0	0	0	0	1
WBGene00000636	col-60	F22D6.10	0.330292	0.0900498							Y	0	0	0	0	0	0	0
WBGene00015225	B0507.8	B0507.8	3.38842	1.23828e-66	6.29972	5.72668e-125	3.27976	6.90561e-06			Y	1	0	0	0	0	0	0
WBGene00019047	F58E2.3	F58E2.3			1.11512	2.51493e-07					Y	1	0	0	1	1	1	0
WBGene00009213	thn-1	F28D1.3			4.35719	1.74187e-23	1.19643	0.0009843			Y	0	0	0	0	0	0	0
WBGene00000915	hsp-90	C47E8.5			0.882353	0.00374813					Y	1	1	1	1	1	1	1
WBGene00021197	Y17G9A.4	Y17G9A.4	2.15244	6.75095e-06	4.96602	1.32349e-12					Y	0	0	0	0	0	0	0
WBGene00014173	ZK970.7	ZK970.7			2.87051	4.96431e-07					Y	0	0	1	0	0	0	0
WBGene00015224	B0507.7	B0507.7			3.53495	2.4383e-08					Y	0	0	0	0	0	0	0
WBGene00014148	ZK909.3	ZK909.3	0.202522	0.00558842							Y	1	0	1	1	1	1	1
WBGene00022477	fbxa-28	Y119D3A.2	4.0169	0.00312802	6.80971	2.51551e-45					Y	0	0	0	0	0	0	0
WBGene00007467	chil-3	C08H9.7	2.23776	9.29182e-08	2.60852	5.47867e-16					Y	0	0	1	0	0	0	0
WBGene00015114	B0281.8	B0281.8			3.33541	0.0652175					Y	0	0	0	0	0	0	0
WBGene00008269	C53A5.11	C53A5.11	4.70091	1.03469e-14	5.2847	9.72524e-19					Y	0	0	0	0	0	0	0
WBGene00021122	W09G12.8	W09G12.8	2.12923	1.55038e-05	3.62713	1.71866e-26					Y	0	0	0	0	0	0	0
WBGene00008015	fbxa-174	C38D9.7			4.16913	9.29003e-09					Y	0	0	0	0	0	0	0
WBGene00194646	Y105C5A.1270	Y105C5A.1270	2.93872	0.0158981	5.89854	1.15113e-24					Y	0	0	0	0	0	0	0
WBGene00138721	pals-37	C54D10.14			5.11005	0.00953325					Y	0	0	0	0	0	0	0
WBGene00018342	F42A10.6	F42A10.6			0.67085	9.09726e-06					Y	0	0	0	0	0	0	0
WBGene00044760	Y71H2AM.25	Y71H2AM.25			2.8905	1.08425e-34					Y	0	0	0	0	0	0	0
WBGene00012428	Y11D7A.3	Y11D7A.3			0.432838	0.0411371					Y	0	0	1	0	0	0	0
WBGene00021791	Y51H7C.13	Y51H7C.13	0.214771	0.0447406							Y	0	0	0	0	0	0	0
WBGene00004287	rac-2	K03D3.10			3.94708	1.37767e-05					Y	0	0	0	0	0	0	0
WBGene00016281	pals-32	C31B8.4			2.38058	6.42973e-23					Y	0	0	0	0	0	0	0
WBGene00045401	eol-1	T26F2.3			3.36299	1.09626e-16					Y	0	0	0	0	0	0	0
WBGene00007468	C08H9.8 (pseudogene)	C08H9.8			4.3327	6.64105e-08					Y	N/A	N/A	N/A	N/A	N/A	N/A	N/A
WBGene00020639	fbxa-71	T20H9.3			3.28189	1.98685e-11					Y	0	0	0	0	0	0	0
WBGene00007574	C14B1.3	C14B1.3	0.239435	0.0506483	1.2871	1.7593e-21					Y	1	1	1	0	0	1	1
WBGene00014162	chil-9	ZK938.6			4.9259	1.98054e-13					Y	0	0	0	0	0	0	0
WBGene00019314	K02E7.10	K02E7.10	3.11268	3.70694e-40	4.57912	8.14295e-58	0.969528	0.0388403	0.75534	0.00571495	Y	0	0	0	0	0	0	0
WBGene00012399	Y6E2A.5	Y6E2A.5	0.799942	0.0871212	1.6061	3.87913e-05					Y	1	0	0	0	0	1	1
WBGene00023483	Y75B8A.39	Y75B8A.39			3.27059	4.24878e-07					Y	0	0	0	0	0	0	1
WBGene00012267	W04G5.7	W04G5.7			4.56842	1.00078e-05					Y	0	0	0	0	0	0	0
WBGene00012323	oac-54	W07A12.6			1.23837	0.0122133					Y	0	0	0	0	0	0	0
WBGene00007470	chil-5	C08H9.11			1.8162	0.000317156					Y	0	0	0	0	0	0	0
WBGene00022479	fbxa-36	Y119D3A.4	2.41806	5.74017e-10	3.44378	1.29458e-15					Y	0	0	0	0	0	0	0
WBGene00020386	cyp-34A4	T09H2.1			1.14494	1.78433e-06					Y	0	0	0	0	0	0	1
WBGene00016527	fbxa-47	C39B5.9			4.36318	1.95578e-08					Y	0	0	0	0	0	0	0
WBGene00045475	T07A5.7	T07A5.7	1.71877	2.32545e-05	3.23828	9.79518e-27					Y	0	1	0	0	0	0	0
WBGene00044182	F09C6.12	F09C6.12			3.29342	1.68103e-20					Y	0	0	0	0	0	0	0
WBGene00004809	skr-3	F44G3.6	0.262796	0.085576	0.651834	5.7169e-06					Y	0	0	1	1	1	1	1
WBGene00002199	kin-15	M176.6			0.878024	2.73244e-06					Y	0	0	1	0	0	1	0
WBGene00018345	F42C5.3	F42C5.3	3.02127	0.0643463	5.34136	2.47599e-06					Y	0	0	0	0	0	0	0
WBGene00022189	Y71H2AR.2	Y71H2AR.2	5.38911	2.57373e-20	8.02908	2.53028e-45					Y	0	0	0	0	0	0	0
WBGene00008615	F09C6.1	F09C6.1			5.24275	2.49448e-08					Y	0	0	0	0	0	0	0
WBGene00022649	ZK84.1	ZK84.1	0.199782	0.0158981							Y	1	0	1	0	0	1	1
WBGene00015837	math-8	C16C4.13			2.77449	2.41886e-10					Y	0	0	0	0	0	0	0
WBGene00000711	col-138	C52D10.13	0.187938	0.0849637							Y	0	0	0	0	0	0	0
WBGene00007131	pals-26	B0284.1	1.94483	0.0386794	3.83517	5.13669e-63					Y	0	0	0	0	0	0	0
WBGene00044804	ZK938.8 (pseudogene)	ZK938.8			5.65208	2.21148e-16					Y	N/A	N/A	N/A	N/A	N/A	N/A	N/A
WBGene00011848	chil-27	T19H5.3	4.68661	3.70694e-40	4.82989	3.43736e-29					Y	0	0	0	0	0	0	0
WBGene00021978	Y58A7A.4	Y58A7A.4			2.09429	1.13727e-07					Y	0	0	0	0	0	0	1
WBGene00022375	Y94H6A.2	Y94H6A.2	2.45947	1.1344e-08	3.45018	7.29782e-30					Y	0	0	0	0	0	1	0
WBGene00007657	pals-3	C17H1.4			3.66524	0.000794093					Y	0	0	0	0	0	0	0
WBGene00020613	T20D4.7	T20D4.7			3.56489	4.51194e-39	1.34239	0.00315273	0.70861	0.00249282	Y	0	0	0	0	0	0	0
WBGene00005770	srw-23	F49A5.8			4.79222	3.36226e-07					Y	0	0	0	0	0	0	0
WBGene00007132	pals-27	B0284.2			4.11701	9.16918e-08					Y	0	0	0	0	0	0	0
WBGene00006598	tor-2	Y37A1B.13	0.886864	0.0422851	2.64769	2.7256e-15					Y	0	0	0	0	0	1	0
WBGene00020457	fbxa-67	T12B5.11	0.322264	0.0389141	0.637822	0.00284056					Y	0	1	1	0	1	1	0
WBGene00268189	Y50D4B.9 (pseudogene)	Y50D4B.9			2.52664	0.0652175					Y	N/A	N/A	N/A	N/A	N/A	N/A	N/A
WBGene00007471	chil-6	C08H9.12			1.88712	0.0520673					Y	0	0	0	0	0	0	0
WBGene00012091	pals-29	T27E7.6	3.50645	0.0927265	5.80563	8.12513e-19					Y	0	0	0	0	0	0	0
WBGene00022545	ZC196.1 (pseudogene)	ZC196.1	1.93948	1.59849e-07	2.7364	3.47504e-08					Y	N/A	N/A	N/A	N/A	N/A	N/A	N/A
WBGene00015227	ddn-1	B0507.10	2.64468	1.58363e-78	5.18865	2.19183e-173					Y	1	0	0	0	0	1	0
WBGene00013754	fbxa-116	Y113G7B.1	5.36822	2.64254e-13	6.50325	7.59506e-23					Y	0	0	0	0	0	0	0
WBGene00011161	chil-18	R09D1.5	3.49519	0.0159709	7.13776	3.7236e-63					Y	0	0	0	0	0	0	0
WBGene00008010	C38D9.2	C38D9.2	4.02767	0.029682							Y	0	1	1	0	0	0	0
WBGene00006894	ver-1	T17A3.1	4.2025	0.000515359	6.37518	7.59506e-23					Y	0	0	0	0	0	1	1
WBGene00007472	chil-7	C08H9.13	1.70284	0.000496838	2.54179	1.60641e-14					Y	0	0	0	0	0	0	0
WBGene00007658	pals-4	C17H1.5			1.8255	1.11974e-11					Y	0	0	0	0	0	0	0
WBGene00008220	C50B6.7	C50B6.7			0.792574	0.00056764					Y	0	0	1	0	0	0	1
WBGene00012400	Y6E2A.7	Y6E2A.7			2.53229	0.0514647					Y	0	0	0	0	0	0	0
WBGene00008842	chil-28	F15A4.8	4.3493	0.00159964	6.15125	4.06014e-25					Y	N/A	N/A	N/A	N/A	N/A	N/A	N/A
WBGene00044427	F56A6.5	F56A6.5	4.96103	6.21345e-20	7.18758	1.53922e-42					Y	0	0	0	0	0	0	0
WBGene00044183	F09C6.13	F09C6.13			5.09972	3.2883e-18					Y	0	0	0	0	0	1	0
WBGene00000781	cpr-1	C52E4.1			1.01396	1.59041e-15					Y	0	0	0	0	0	0	1
WBGene00016306	C32B5.13	C32B5.13	5.05087	1.56157e-10	5.4846	5.18731e-14					Y	0	0	0	0	0	0	0
WBGene00000663	col-88	W05G11.3	0.420348	0.0216395							Y	0	0	1	0	0	1	0
WBGene00022548	ZC196.4	ZC196.4			1.66056	3.88127e-17					Y	0	0	0	0	0	0	0
WBGene00009029	F21H7.3	F21H7.3			2.91478	0.000158388					Y	0	0	0	0	0	0	0
WBGene00008671	F11A5.3	F11A5.3			6.06309	2.65693e-29					Y	0	0	0	0	0	0	0
WBGene00003863	old-2	ZK938.5			5.55489	5.69577e-15					Y	0	0	0	0	0	0	0
WBGene00021081	pals-33	W08A12.4			4.40989	3.21367e-22					Y	0	0	0	0	0	0	0
WBGene00021745	Y50D4B.6	Y50D4B.6			2.23943	2.12811e-18					Y	1	0	0	0	0	1	0
WBGene00015790	C15C7.4	C15C7.4	1.32835	8.07257e-19	1.14966	5.63876e-10					Y	1	0	0	0	0	0	0
WBGene00022478	fbxa-35	Y119D3A.3			3.54803	5.93287e-11					Y	0	0	0	0	0	0	0
WBGene00021195	Y17G9A.2	Y17G9A.2			1.58088	0.00116473					Y	0	0	0	0	0	0	0
WBGene00020546	zig-13	T17A3.10	5.09817	4.23026e-11	6.42705	6.38101e-37					Y	0	0	0	0	0	0	0
WBGene00007134	pals-28	B0284.4	4.97266	1.18926e-09	6.81216	2.05615e-52					Y	0	0	0	0	0	0	0
WBGene00007659	pals-5	C17H1.6			4.54768	3.57644e-09					Y	0	0	0	0	0	0	0
WBGene00011052	arrd-11	R06B9.1			4.48312	7.68589e-09					Y	0	0	0	0	0	0	0
WBGene00000730	col-157	T11F9.9	0.306319	0.000755545							Y	0	1	1	1	0	1	0
WBGene00011847	chil-26	T19H5.2	3.86192	2.24874e-11	3.41354	1.06888e-06					Y	0	0	0	0	0	0	0
WBGene00011486	T05E12.3	T05E12.3			1.3728	0.0995734					Y	0	0	0	0	0	0	0
WBGene00045393	F26D11.13	F26D11.13			3.54963	7.3519e-06					Y	0	0	0	0	0	0	0
WBGene00021743	Y50D4B.4	Y50D4B.4			1.40676	0.000475445					Y	0	0	1	0	1	0	0
WBGene00000741	col-168	T10E10.1	0.257093	0.0131831							Y	1	0	1	1	0	1	1
WBGene00008617	F09C6.3	F09C6.3			4.6796	1.53997e-13					Y	0	0	0	0	0	0	0
WBGene00012726	Y39G8B.5	Y39G8B.5	1.93912	0.000641692	4.63376	2.17598e-34					Y	0	0	0	0	0	0	0
WBGene00022549	ZC196.5	ZC196.5			0.604546	0.00908081					Y	0	0	0	0	0	0	1
WBGene00007055	tag-196	F41E6.6			0.392454	0.036262					Y	1	0	1	1	1	1	0
WBGene00015828	math-14	C16C4.4			0.869134	0.0348673					Y	0	0	0	0	0	0	1
WBGene00021744	clec-203	Y50D4B.5	2.27101	0.00844374	5.4586	1.0034e-07					Y	0	0	0	0	0	0	0
WBGene00011168	R09D1.12	R09D1.12	1.3415	0.0131052	3.07003	2.69131e-14					Y	0	0	0	0	0	0	0
WBGene00011160	R09D1.4 (pseudogene)	R09D1.4			3.86919	1.00078e-05					Y	N/A	N/A	N/A	N/A	N/A	N/A	N/A
WBGene00008873	F15H10.6 (pseudogene)	F15H10.6	6.48081	1.77033e-51	7.04132	1.3628e-56					Y	N/A	N/A	N/A	N/A	N/A	N/A	N/A
WBGene00006986	zip-1	Y75B8A.35			6.21191	2.23133e-07					Y	1	1	1	1	1	1	1
WBGene00202504	Y32B12B.8	Y32B12B.8			4.73938	5.81437e-09					Y	0	0	0	0	0	0	0
WBGene00007660	pals-6	C17H1.7			2.29188	1.31974e-07					Y	0	0	0	0	0	0	1
WBGene00013492	Y70C5C.1	Y70C5C.1			2.08935	1.32792e-09					Y	0	0	0	1	0	0	0
WBGene00008858	pals-1	F15D3.8	1.29194	2.48527e-05	2.10116	7.01984e-14					Y	0	0	0	0	0	0	0
WBGene00044379	F40H7.12	F40H7.12			7.51935	1.64439e-39					Y	0	0	0	0	0	0	0
WBGene00022546	ZC196.2	ZC196.2	1.03939	0.0603945	1.91476	8.31721e-09					Y	0	0	0	0	0	0	0
WBGene00010686	K08F9.3	K08F9.3			4.49611	3.93587e-05					Y	0	0	0	0	0	0	0
WBGene00000535	cpi-1	K08B4.6			0.500001	0.00196296					Y	0	0	1	1	1	0	0
WBGene00018921	sago-2	F56A6.1	-0.413742	0.00516425	5.21085	3.81061e-07					Y	0	0	0	0	0	0	0
WBGene00000841	cul-6	K08E7.7	0.406608	0.0231423	0.832272	6.28867e-05					Y	0	0	1	1	0	1	1
WBGene00015537	C06E4.8	C06E4.8	0.735288	0.0936943	1.63847	8.47157e-06					Y	0	0	0	0	0	0	0
WBGene00000694	col-120	Y11D7A.11	0.336754	0.0102973							Y	0	0	0	0	0	0	0
WBGene00020638	fbxa-43	T20H9.2			2.58299	5.86034e-06					Y	0	0	0	0	0	0	0
WBGene00044708	pals-11	C17H1.13			5.3318	4.60838e-12					Y	0	0	0	0	0	0	0
WBGene00194902	Y39H10B.3	Y39H10B.3			2.8903	0.00112498					Y	0	0	0	0	0	0	0
WBGene00007297	C04F12.1	C04F12.1	0.659261	2.85658e-15	1.80983	1.35342e-22					Y	1	0	1	1	1	1	0
WBGene00008449	E01G6.1	E01G6.1	0.322017	9.33148e-07							Y	1	0	0	1	0	0	1
WBGene00012268	W04G5.8	W04G5.8	2.64219	0.000265538	4.31343	6.77128e-23					Y	0	0	0	1	0	0	0
WBGene00016718	math-23	C46F9.2			2.61431	0.000947707					Y	0	0	0	0	0	0	0
WBGene00007465	chil-1	C08H9.4			3.33529	0.000457277					Y	0	0	0	0	0	0	0
WBGene00206393	W04G5.16	W04G5.16	4.57095	4.18369e-06	5.73212	8.79607e-25					Y	0	0	0	0	0	0	0
WBGene00008490	F01D4.8	F01D4.8			1.11476	0.0323941					Y	1	0	0	0	0	0	0
WBGene00011436	T04F3.1	T04F3.1	0.165167	0.0502161							Y	1	1	1	1	1	1	1
WBGene00009803	F47B8.2	F47B8.2			1.43722	3.66895e-18					Y	1	1	1	1	0	1	0
WBGene00020227	T05A8.1	T05A8.1			3.22392	0.0993444					Y	0	0	0	0	0	0	0
WBGene00022690	math-49	ZK250.7			1.49905	1.4012e-08					Y	0	0	0	1	0	0	0
WBGene00022550	droe-8	ZC196.6	3.69035	0.000140057	4.86512	4.01769e-08					Y	0	0	0	0	0	0	0
WBGene00001397	fat-5	W06D12.3	0.886657	1.08548e-11	1.23434	2.11518e-21					Y	0	0	0	0	0	0	1
WBGene00013844	fbxa-50	ZC47.13	1.14103	0.0900498							Y	0	0	0	0	0	1	0
WBGene00008301	pals-39	C54D10.7	1.55511	3.43853e-08	4.15145	1.24678e-14					Y	0	0	0	0	0	0	1
WBGene00007857	C31H5.6	C31H5.6	6.04096	0.000274852	5.10538	0.00100566					N	0	0	0	0	0	0	1
WBGene00003825	ntl-2	B0286.4					5.30466	0.0182509			N	1	1	1	1	1	1	1
WBGene00023498	lin-15A	ZK678.1	5.29921	0.0871065							N	1	1	1	1	1	1	1
WBGene00195181	F15H10.12	F15H10.12	5.13177	1.59127e-11	5.41393	3.89598e-13					N	0	0	0	0	0	0	0
WBGene00009802	F47B8.1	F47B8.1			5.1904	1.28848e-10					N	0	0	0	0	0	0	0
WBGene00009858	thn-4	F49A5.6			5.08206	1.70331e-14					N	0	0	0	0	0	0	0
WBGene00044237	pals-9	C17H1.10			5.07248	5.77938e-09					N	0	0	0	0	0	1	0
WBGene00001591	glc-1	F11A5.10			5.06885	0.0259409					N	0	0	0	0	0	0	1
WBGene00007333	ufd-3	C05C10.6			4.99828	0.0284781					N	1	1	1	1	1	1	1
WBGene00000367	cca-1	C54D2.5	4.93843	0.0435159							N	1	1	1	1	1	1	1
WBGene00003893	ost-1	C44B12.2			4.85343	0.0904375					N	1	1	1	1	1	1	1
WBGene00007358	lact-6	C06A12.5	4.68569	7.19931e-20	4.86678	2.73244e-06					N	0	0	0	0	0	0	0
WBGene00000213	asm-3	W03G1.7			4.75953	3.79808e-05					N	0	0	0	0	0	0	0
WBGene00006137	str-77	W06D12.4			4.75194	1.24613e-10					N	0	0	0	0	0	0	0
WBGene00018903	F55G1.7	F55G1.7	4.35568	0.0422851	4.56039	0.0520673					N	0	0	0	0	0	0	0
WBGene00000151	apn-1	T05H10.2			4.4534	0.0993444					N	1	1	1	1	1	1	1
WBGene00019747	ipla-1	M03A1.6			4.39898	0.0797553					N	1	1	1	1	1	1	1
WBGene00009169	F26F2.4	F26F2.4			4.34872	0.000173154					N	0	0	0	0	0	0	0
WBGene00017261	acl-6	F08F3.2			4.2778	0.0752988					N	1	1	1	1	1	1	1
WBGene00001547	gcy-22	T03D8.5	4.27251	0.050902							N	1	0	0	1	0	1	0
WBGene00194645	Y105C5A.1269	Y105C5A.1269			4.11804	0.00166111					N	0	0	0	0	0	0	0
WBGene00044195	F49A5.10	F49A5.10			4.07842	0.00240187					N	0	0	0	0	0	0	0
WBGene00019349	trx-5	K02H11.6			3.9786	2.14501e-07					N	0	0	0	0	0	0	0
WBGene00021581	clec-70	Y46C8AL.3	3.54071	7.86719e-17	4.40952	5.12216e-17					N	0	0	0	0	0	0	0
WBGene00003651	nhr-61	W01D2.2	3.95868	0.0330628							N	1	1	1	1	1	1	1
WBGene00006508	tns-1	M01E11.7			3.83822	0.0720531					N	1	1	1	1	1	1	1
WBGene00008097	ugt-15	C44H9.1	3.04795	3.20721e-05	4.49725	4.03488e-07					N	0	0	0	0	0	0	1
WBGene00009168	F26F2.3	F26F2.3			3.73151	0.00240187					N	0	0	0	0	0	0	0
WBGene00020875	T28A11.13	T28A11.13			3.70067	0.000148212					N	0	0	0	0	0	0	0
WBGene00008009	fbxa-171	C38D9.1			3.63973	0.0520673					N	0	0	0	0	0	0	0
WBGene00050899	T10C6.15	T10C6.15	3.12838	0.000687479	3.90497	0.0751788					N	0	0	0	0	0	0	1
WBGene00202513	ZK938.10	ZK938.10			3.47599	0.0286564					N	0	0	0	0	0	1	0
WBGene00044642	clec-69 (pseudogene)	F56D6.15	3.30489	7.89037e-09	3.5341	2.02588e-06					N	N/A	N/A	N/A	N/A	N/A	N/A	N/A
WBGene00044278	F09C6.14	F09C6.14			3.38484	0.0487237					N	0	0	0	0	0	0	0
WBGene00013294	pals-30	Y57G11B.1			3.18465	0.00155362					N	0	0	0	0	0	0	0
WBGene00195165	F57G4.11	F57G4.11			3.1162	0.0520673					N	0	0	0	0	0	0	0
WBGene00017214	F07E5.9	F07E5.9			3.08093	0.0647834					N	0	0	0	0	0	0	1
WBGene00086560	ZK355.8	ZK355.8			3.07203	0.0518706					N	0	0	0	0	0	0	0
WBGene00044709	pals-12	C17H1.14			3.03827	0.0663401					N	0	0	0	0	0	0	0
WBGene00016668	ilys-1	C45G7.1			2.89145	0.096747					N	0	0	0	0	0	0	0
WBGene00013619	fbxa-112	Y102A5C.13			2.88737	0.00839276					N	0	0	0	0	0	0	0
WBGene00007656	pals-2	C17H1.3			2.85287	0.000699442					N	0	0	0	0	0	0	0
WBGene00044787	pals-36	C54D10.12			2.81901	0.0205849					N	0	0	0	0	0	0	0
WBGene00016670	ilys-3	C45G7.3			2.80344	0.0606154					N	0	0	0	0	0	0	0
WBGene00077546	C01A2.9	C01A2.9			2.7678	0.033556					N	0	0	0	0	0	0	0
WBGene00006217	str-173	Y17G9A.1			2.71385	0.0418043					N	0	0	0	0	0	0	0
WBGene00086568	Y2H9A.6	Y2H9A.6			2.50376	0.0231734					N	0	0	0	0	0	0	0
WBGene00011801	T16G1.7	T16G1.7	1.84414	7.79268e-15	3.12747	5.02931e-90					N	0	0	0	0	0	1	1
WBGene00010062	lipl-1	F54F3.3			2.36549	6.65362e-19					N	0	0	0	0	0	0	1
WBGene00021703	cpt-3	Y48G9A.10	2.14161	1.12854e-11	2.53683	0.00181701					N	0	0	0	0	0	0	0
WBGene00003567	ncx-2	C10G8.5	4.96241	0.0734895					-0.297164	0.00249282	N	1	0	0	1	1	1	1
WBGene00014673	C08H9.9 (pseudogene)	C08H9.9			2.30236	0.0228722					N	N/A	N/A	N/A	N/A	N/A	N/A	N/A
WBGene00020326	math-38	T07H3.3			2.21607	0.0738065					N	0	0	0	0	0	0	0
WBGene00194713	F19B10.13	F19B10.13	2.10754	0.000347973							N	0	0	0	0	0	0	0
WBGene00045048	D1007.19	D1007.19	2.04223	2.44135e-09							N	1	0	0	0	0	0	0
WBGene00016052	dod-3	C24B9.9			2.03627	0.000263007					N	0	0	0	0	0	0	0

## Sheet: B. ORR down
Down-regulated ORR genes			Ext 1h		Ext 4h		Ext 12h		Ext 24h
Wormbase_gene_ID	Public Name	Sequence Name	b value	FDR	b value	FDR	b value	FDR	b value	FDR	overlap with infection ? (Yes/No)
WBGene00003511	mxl-3	F46G10.6			-0.429622	0.0143995					Y
WBGene00003763	nlp-25	Y43F8C.1			-1.25447	0.0522129					Y
WBGene00012123	T28D6.3	T28D6.3	-0.368574	0.000423618							Y
WBGene00017537	F17A9.5	F17A9.5	-0.216354	0.012721							Y
WBGene00001564	icl-1	C05E4.9							-0.155493	0.00106965	Y
WBGene00001752	gst-4	K08F4.7	-0.217911	0.0919816							Y
WBGene00006956	wrt-10	ZK1290.8	-0.362081	0.00394703							Y
WBGene00012113	T28B8.1	T28B8.1			-0.582193	0.0152527					Y
WBGene00017484	F15E6.3	F15E6.3			-1.66222	0.0312748					Y
WBGene00008390	D1086.3	D1086.3			-0.828829	0.00624451					Y
WBGene00011185	R10D12.1	R10D12.1			-0.834964	0.0103792					Y
WBGene00021224	clec-209	Y19D10A.9			-0.338476	0.0662378					Y
WBGene00045276	F18E3.13	F18E3.13			-0.891399	1.82232e-08					Y
WBGene00018393	msra-1	F43E2.5	-0.299602	6.15989e-05							Y
WBGene00003633	nhr-43	C29E6.5			-1.54513	0.00306171					Y
WBGene00016283	zmp-3	C31B8.8	-0.227258	0.0601752							Y
WBGene00045275	F18E3.12	F18E3.12			-0.795114	1.88291e-05					Y
WBGene00018910	F56A4.2	F56A4.2			-0.338476	0.0662378					Y
WBGene00022245	acp-6	Y73B6BL.24	-0.244805	0.0226215							Y
WBGene00019298	K02D7.1	K02D7.1							-0.174818	0.0410951	Y
WBGene00022593	ZC328.3	ZC328.3			-0.507683	0.0767115					Y
WBGene00017756	F23F12.12	F23F12.12			-0.604685	0.0174167					Y
WBGene00007384	swt-3	C06G8.1			-0.59825	1.22523e-05					Y
WBGene00010133	F55H12.2	F55H12.2			-1.00319	0.0103757					Y
WBGene00007365	C06B3.6	C06B3.6			-0.653751	0.0381121					Y
WBGene00009957	F53B2.8	F53B2.8			-0.821082	0.0541656					Y
WBGene00003163	mdl-1	R03E9.1	-0.257072	7.06012e-05	-0.625992	8.5519e-06					Y
WBGene00019234	ugt-8	H23N18.3			-1.17997	0.0193362					Y
WBGene00017567	F18E3.11	F18E3.11			-1.07639	4.74483e-11					Y
WBGene00004447	rpl-33	F10E7.7			-1.5745	0.0067218					Y
WBGene00006418	spl-2	B0222.4	-0.642703	0.000410413							Y
WBGene00004096	pqm-1	F40F8.7							-0.218088	0.067405	Y
WBGene00009785	F46C5.10	F46C5.10			-0.595728	0.00298269					Y
WBGene00017733	ubxn-1	F23C8.4			-6.37446	9.69748e-10					N
WBGene00011015	R04F11.2	R04F11.2			-6.09469	0.000731437					N
WBGene00001334	ero-1	Y105E8B.8			-5.45076	0.00168658					N
WBGene00020320	T07F8.4	T07F8.4			-5.32095	0.000413463					N
WBGene00004254	pxf-1	T14G10.2			-5.18183	0.0110645					N
WBGene00017607	F19F10.11	F19F10.11			-5.13848	0.0101421					N
WBGene00004047	plx-1	Y55F3AL.1			-4.89878	0.060144					N
WBGene00006407	lim-9	F25H5.1			-4.72204	0.00405803					N
WBGene00006769	unc-33	Y37E11C.1			-4.6936	0.0162468					N
WBGene00019205	kcc-2	H16O14.1			-4.47347	0.0219318					N
WBGene00006759	unc-22	ZK617.1			-4.46034	0.00713144					N
WBGene00017301	hach-1	F09F7.4									N
WBGene00002230	klp-20	Y50D7A.6			-4.28344	0.0804718					N
WBGene00007024	plin-1	W01A8.1	-4.00724	0.0956682							N
WBGene00000893	cyn-17	ZC250.1							-3.93474	0.0545725	N
WBGene00021294	Y25C1A.7	Y25C1A.7					-3.7267	0.00669854			N

## Sheet: C. ORR definition
Criteria used in ORR definition
Extract vs Infection Overlap		+	Extract b>2 or b<-2		=	ORR
Up	Down		Up	Down		Up	down
150	33		56	16		206	49
B0507.6	mxl-3		C31H5.6	ubxn-1		Y71H2AR.2	ubxn-1
sli-1	nlp-25		ntl-2	R04F11.2		F11A5.3	R04F11.2
fat-1	T28D6.3		lin-15A	ero-1		fbxa-116	ero-1
ZK180.5	F17A9.5		F15H10.12	T07F8.4		F56A6.5	T07F8.4
F11A5.13	icl-1		F47B8.1	pxf-1		chil-18	pxf-1
C53A5.9	gst-4		thn-4	F19F10.11		F15H10.6	F19F10.11
ltah-1.2	wrt-10		pals-9	plx-1		F40H7.12	plx-1
npr-17	T28B8.1		glc-1	lim-9		C31H5.6	lim-9
T09F5.20	F15E6.3		ufd-3	unc-33		pals-37	unc-33
scav-6	D1086.3		cca-1	kcc-2		pals-28	kcc-2
F09C6.11	R10D12.1		ost-1	unc-22		chil-28	unc-22
fbxa-49	clec-209		lact-6	F09F7.4		ntl-2	F09F7.4
Y50D4B.7	F18E3.13		asm-3	klp-20		lin-15A	klp-20
pals-14	msra-1		str-77	plin-1		Y32B12B.8	plin-1
col-60	nhr-43		F55G1.7	cyn-17		F15H10.12	cyn-17
B0507.8	zmp-3		apn-1	Y25C1A.7		fbxa-28	Y25C1A.7
F58E2.3	F18E3.12		ipla-1			F47B8.1	F15E6.3
thn-1	F56A4.2		F26F2.4			thn-4	nhr-43
hsp-90	acp-6		acl-6			pals-9	nlp-25
Y17G9A.4	K02D7.1		gcy-22			old-2	ugt-8
ZK970.7	ZC328.3		Y105C5A.1269			ZK938.8	R10D12.1
B0507.7	F23F12.12		F49A5.10			ufd-3	F55H12.2
ZK909.3	swt-3		trx-5			cca-1	F18E3.11
fbxa-28	F55H12.2		clec-70			zip-1	F53B2.8
chil-3	C06B3.6		nhr-61			ost-1	C06B3.6
B0281.8	F53B2.8		tns-1			lact-6	F18E3.13
C53A5.11	mdl-1		ugt-15			B0507.8	F18E3.12
W09G12.8	ugt-8		F26F2.3			asm-3	zmp-3
fbxa-174	F18E3.11		T28A11.13			str-77	T28B8.1
Y105C5A.1270	rpl-33		fbxa-171			pals-11	D1086.3
pals-37	spl-2		T10C6.15			zig-13	pqm-1
F42A10.6	pqm-1		ZK938.10			chil-9	F23F12.12
Y71H2AM.25	F46C5.10		clec-69			clec-203	spl-2
Y11D7A.3			F09C6.14			C53A5.11	F46C5.10
Y51H7C.13			pals-30			F55G1.7	rpl-33
rac-2			F57G4.11			apn-1	swt-3
pals-32			F07E5.9			droe-8	icl-1
eol-1			ZK355.8			C32B5.13	mxl-3
C08H9.8			pals-12			ipla-1	mdl-1
fbxa-71			ilys-1			pals-29	acp-6
C14B1.3			fbxa-112			W04G5.16	wrt-10
chil-9			pals-2			F26F2.4	msra-1
K02E7.10			pals-36			acl-6	K02D7.1
Y6E2A.5			ilys-3			F42C5.3	F17A9.5
Y75B8A.39			C01A2.9			gcy-22	clec-209
W04G5.7			str-173			F11A5.13	F56A4.2
oac-54			Y2H9A.6			chil-27	T28D6.3
chil-5			T16G1.7			pals-3	gst-4
fbxa-36			lipl-1			Y105C5A.1269	ZC328.3
cyp-34A4			cpt-3			R09D1.4
fbxa-47			ncx-2			T09F5.20
T07A5.7			C08H9.9			rac-2
F09C6.12			math-38			F49A5.10
skr-3			F19B10.13			ddn-1
kin-15			D1007.19			pals-5
F42C5.3			dod-3			trx-5
Y71H2AR.2						clec-70
F09C6.1						nhr-61
ZK84.1						Y105C5A.1270
math-8						K08F9.3
col-138						F09C6.13
pals-26						tns-1
ZK938.8						C08H9.8
chil-27						C38D9.2
Y58A7A.4						W04G5.8
Y94H6A.2						ugt-15
pals-3						F26F2.3
T20D4.7						W04G5.7
srw-23						srw-23
pals-27						T28A11.13
tor-2						ver-1
fbxa-67						arrd-11
Y50D4B.9						fbxa-171
chil-6						C53A5.9
pals-29						T10C6.15
ZC196.1						ZK938.10
ddn-1						chil-1
fbxa-116						W09G12.8
chil-18						clec-69
C38D9.2						F09C6.14
ver-1						pals-33
chil-7						B0281.8
pals-4						fbxa-36
C50B6.7						chil-26
Y6E2A.7						F09C6.11
chil-28						F09C6.3
F56A6.5						T05A8.1
F09C6.13						F09C6.1
cpr-1						Y75B8A.39
C32B5.13						pals-30
col-88						ZK970.7
ZC196.4						F57G4.11
F21H7.3						F07E5.9
F11A5.3						ZK355.8
old-2						pals-12
pals-33						F26D11.13
Y50D4B.6						pals-39
C15C7.4						F09C6.12
fbxa-35						K02E7.10
Y17G9A.2						thn-1
zig-13						B0507.7
pals-28						ilys-1
pals-5						fbxa-112
arrd-11						Y39G8B.5
col-157						fbxa-43
chil-26						pals-2
T05E12.3						fbxa-47
F26D11.13						Y6E2A.7
Y50D4B.4						Y50D4B.7
col-168						fbxa-174
F09C6.3						pals-36
Y39G8B.5						ilys-3
ZC196.5						C01A2.9
tag-196						fbxa-49
math-14						str-173
clec-203						pals-27
R09D1.12						R09D1.12
R09D1.4						math-23
F15H10.6						T20D4.7
zip-1						eol-1
Y32B12B.8						Y50D4B.9
pals-6						pals-26
Y70C5C.1						Y17G9A.4
pals-1						B0507.6
F40H7.12						fbxa-35
ZC196.2						pals-14
K08F9.3						Y58A7A.4
cpi-1						Y2H9A.6
sago-2						T16G1.7
cul-6						chil-3
C06E4.8						col-88
col-120						lipl-1
fbxa-43						Y94H6A.2
pals-11						cpt-3
Y39H10B.3						ncx-2
C04F12.1						C08H9.9
E01G6.1						Y71H2AM.25
W04G5.8						pals-32
math-23						F21H7.3
chil-1						col-138
W04G5.16						ZK180.5
F01D4.8						math-38
T04F3.1						glc-1
F47B8.2						pals-4
T05A8.1						Y39H10B.3
math-49						F19B10.13
droe-8						D1007.19
fat-5						dod-3
fbxa-50						T07A5.7
pals-39						math-8
						ZC196.1
						fbxa-71
						chil-7
						sago-2
						tor-2
						pals-6
						Y6E2A.5
						F58E2.3
						Y17G9A.2
						chil-6
						chil-5
						Y50D4B.6
						pals-1
						ZC196.4
						Y70C5C.1
						ZC196.2
						fbxa-50
						Y51H7C.13
						C06E4.8
						fat-5
						F47B8.2
						oac-54
						E01G6.1
						col-120
						Y50D4B.4
						math-49
						F01D4.8
						npr-17
						C15C7.4
						col-60
						col-157
						kin-15
						math-14
						T05E12.3
						C04F12.1
						cyp-34A4
						C14B1.3
						cul-6
						hsp-90
						sli-1
						Y11D7A.3
						C50B6.7
						ZK84.1
						cpr-1
						ZC196.5
						F42A10.6
						fbxa-67
						tag-196
						skr-3
						cpi-1
						scav-6
						col-168
						ZK909.3
						ltah-1.2
						fat-1
						T04F3.1

## Sheet: D. ORR vs other datasets
Overlap between induced ORR genes and other datasets
	UP in ORR and IPR			UP in ORR and N. parisii			UP in ORR and pals-22(-)
	WBGene00044787	pals-36		WBGene00044787	pals-36		WBGene00008009	fbxa-171
	WBGene00007656	pals-2		WBGene00009061	pals-14		WBGene00044787	pals-36
	WBGene00009061	pals-14		WBGene00009169	F26F2.4		WBGene00009169	F26F2.4
	WBGene00009169	F26F2.4		WBGene00086568	Y2H9A.6		WBGene00013492	Y70C5C.1
	WBGene00007131	pals-26		WBGene00194902	Y39H10B.3		WBGene00012323	oac-54
	WBGene00044237	pals-9		WBGene00012323	oac-54		WBGene00007658	pals-4
	WBGene00050899	T10C6.15		WBGene00007658	pals-4		WBGene00020457	fbxa-67
	WBGene00086568	Y2H9A.6		WBGene00020326	math-38		WBGene00013294	pals-30
	WBGene00195165	F57G4.11		WBGene00015225	B0507.8		WBGene00006894	ver-1
	WBGene00138721	pals-37		WBGene00013294	pals-30		WBGene00044182	F09C6.12
	WBGene00044709	pals-12		WBGene00009168	F26F2.3		WBGene00009803	F47B8.2
	WBGene00015227	ddn-1		WBGene00007134	pals-28		WBGene00011848	chil-27
	WBGene00007658	pals-4		WBGene00007297	C04F12.1		WBGene00044379	F40H7.12
	WBGene00012399	Y6E2A.5		WBGene00008301	pals-39		WBGene00008842	chil-28
	WBGene00020326	math-38		WBGene00007657	pals-3		WBGene00008615	F09C6.1
	WBGene00015225	B0507.8		WBGene00018345	F42C5.3		WBGene00008301	pals-39
	WBGene00013294	pals-30		WBGene00021744	clec-203		WBGene00007657	pals-3
	WBGene00022550	droe-8		WBGene00012400	Y6E2A.7		WBGene00018345	F42C5.3
	WBGene00015828	math-14		WBGene00015537	C06E4.8		WBGene00002199	kin-15
	WBGene00007134	pals-28		WBGene00008269	C53A5.11		WBGene00015537	C06E4.8
	WBGene00008267	C53A5.9		WBGene00015224	B0507.7		WBGene00007465	chil-1
	WBGene00016281	pals-32		WBGene00021081	pals-33		WBGene00008269	C53A5.11
	WBGene00008301	pals-39		WBGene00045393	F26D11.13		WBGene00013754	fbxa-116
	WBGene00023483	Y75B8A.39		WBGene00044708	pals-11		WBGene00044183	F09C6.13
	WBGene00007657	pals-3		WBGene00012091	pals-29		WBGene00045393	F26D11.13
	WBGene00022375	Y94H6A.2		WBGene00007656	pals-2		WBGene00044708	pals-11
	WBGene00017214	F07E5.9		WBGene00007131	pals-26		WBGene00020875	T28A11.13
	WBGene00018345	F42C5.3		WBGene00022548	ZC196.4		WBGene00003567	ncx-2
	WBGene00012400	Y6E2A.7		WBGene00044237	pals-9		WBGene00007471	chil-6
	WBGene00045401	eol-1		WBGene00195165	F57G4.11		WBGene00007656	pals-2
	WBGene00008269	C53A5.11		WBGene00015114	B0281.8		WBGene00022548	ZC196.4
	WBGene00015224	B0507.7		WBGene00138721	pals-37		WBGene00015559	npr-17
	WBGene00007660	pals-6		WBGene00044709	pals-12		WBGene00007467	chil-3
	WBGene00021081	pals-33		WBGene00015227	ddn-1		WBGene00015227	ddn-1
	WBGene00012726	Y39G8B.5		WBGene00019314	K02E7.10		WBGene00019314	K02E7.10
	WBGene00007132	pals-27		WBGene00012399	Y6E2A.5		WBGene00012399	Y6E2A.5
	WBGene00045393	F26D11.13		WBGene00008873	F15H10.6		WBGene00011486	T05E12.3
	WBGene00044708	pals-11		WBGene00022550	droe-8		WBGene00022550	droe-8
	WBGene00012091	pals-29		WBGene00015828	math-14		WBGene00004809	skr-3
	WBGene00015223	B0507.6		WBGene00044427	F56A6.5		WBGene00000781	cpr-1
	WBGene00007659	pals-5		WBGene00011168	R09D1.12		WBGene00011168	R09D1.12
				WBGene00008267	C53A5.9		WBGene00016281	pals-32
				WBGene00016281	pals-32		WBGene00022375	Y94H6A.2
				WBGene00023483	Y75B8A.39		WBGene00022546	ZC196.2
				WBGene00022375	Y94H6A.2		WBGene00020227	T05A8.1
				WBGene00017214	F07E5.9		WBGene00021743	Y50D4B.4
				WBGene00022546	ZC196.2		WBGene00022549	ZC196.5
				WBGene00008858	pals-1		WBGene00008858	pals-1
				WBGene00045475	T07A5.7		WBGene00045475	T07A5.7
				WBGene00045401	eol-1		WBGene00008671	F11A5.3
				WBGene00007660	pals-6		WBGene00007132	pals-27
				WBGene00012726	Y39G8B.5		WBGene00020613	T20D4.7
				WBGene00007132	pals-27		WBGene00021122	W09G12.8
				WBGene00015223	B0507.6		WBGene00020546	zig-13
				WBGene00007659	pals-5		WBGene00009061	pals-14
							WBGene00050899	T10C6.15
							WBGene00086568	Y2H9A.6
							WBGene00194902	Y39H10B.3
							WBGene00000841	cul-6
							WBGene00018903	F55G1.7
							WBGene00021745	Y50D4B.6
							WBGene00020326	math-38
							WBGene00015225	B0507.8
							WBGene00011161	chil-18
							WBGene00007134	pals-28
							WBGene00018342	F42A10.6
							WBGene00007297	C04F12.1
							WBGene00007857	C31H5.6
							WBGene00019349	trx-5
							WBGene00012400	Y6E2A.7
							WBGene00015224	B0507.7
							WBGene00007470	chil-5
							WBGene00021081	pals-33
							WBGene00014162	chil-9
							WBGene00012091	pals-29
							WBGene00007131	pals-26
							WBGene00044237	pals-9
							WBGene00195165	F57G4.11
							WBGene00022545	ZC196.1
							WBGene00138721	pals-37
							WBGene00044709	pals-12
							WBGene00022690	math-49
							WBGene00006986	zip-1
							WBGene00194646	Y105C5A.1270
							WBGene00021197	Y17G9A.4
							WBGene00044427	F56A6.5
							WBGene00015828	math-14
							WBGene00008267	C53A5.9
							WBGene00020639	fbxa-71
							WBGene00022610	ltah-1.2
							WBGene00023483	Y75B8A.39
							WBGene00044760	Y71H2AM.25
							WBGene00017214	F07E5.9
							WBGene00022189	Y71H2AR.2
							WBGene00045401	eol-1
							WBGene00019047	F58E2.3
							WBGene00007660	pals-6
							WBGene00012726	Y39G8B.5
							WBGene00008015	fbxa-174
							WBGene00194645	Y105C5A.1269
							WBGene00015223	B0507.6
							WBGene00007659	pals-5

## Sheet: E. human orthologs
Human orthologs of induced ORR genes using OrthoList 2
WormBase ID	Common Name	Locus ID	Ensembl ID	HGNC Symbol	No. of Databases	Matched Databases
WBGene00000213	asm-3	W03G1.7	ENSG00000166311	SMPD1	3	Ensembl Compara 87-89|OrthoInspector|OrthoMCL
WBGene00001591	glc-1	F11A5.10	ENSG00000101958	GLRA2	4	Ensembl Compara 87-89|OMA|OrthoInspector|OrthoMCL
WBGene00001591	glc-1	F11A5.10	ENSG00000109738	GLRB	2	Ensembl Compara 87-89|OrthoInspector
WBGene00001591	glc-1	F11A5.10	ENSG00000145451	GLRA3	4	Ensembl Compara 87-89|OMA|OrthoInspector|OrthoMCL
WBGene00001591	glc-1	F11A5.10	ENSG00000145888	GLRA1	5	Ensembl Compara 87-89|Homologene|OMA|OrthoInspector|OrthoMCL
WBGene00001591	glc-1	F11A5.10	ENSG00000188828	GLRA4	4	Ensembl Compara 87-89|OMA|OrthoInspector|OrthoMCL
WBGene00000367	cca-1	C54D2.5	ENSG00000006283	CACNA1G	5	Ensembl Compara 87-89|InParanoid|OMA|OrthoInspector|OrthoMCL
WBGene00000367	cca-1	C54D2.5	ENSG00000100346	CACNA1I	5	Ensembl Compara 87-89|InParanoid|OMA|OrthoInspector|OrthoMCL
WBGene00000367	cca-1	C54D2.5	ENSG00000196557	CACNA1H	4	Ensembl Compara 87-89|OMA|OrthoInspector|OrthoMCL
WBGene00020386	cyp-34A4	T09H2.1	ENSG00000100197	CYP2D6	1	OrthoInspector
WBGene00020386	cyp-34A4	T09H2.1	ENSG00000134716	CYP2J2	1	OrthoInspector
WBGene00020386	cyp-34A4	T09H2.1	ENSG00000155016	CYP2U1	1	OrthoInspector
WBGene00020386	cyp-34A4	T09H2.1	ENSG00000186104	CYP2R1	1	OrthoInspector
WBGene00004287	rac-2	K03D3.10	ENSG00000128340	RAC2	4	Ensembl Compara 87-89|InParanoid|OrthoInspector|OrthoMCL
WBGene00004287	rac-2	K03D3.10	ENSG00000136238	RAC1	4	Ensembl Compara 87-89|InParanoid|OrthoInspector|OrthoMCL
WBGene00004287	rac-2	K03D3.10	ENSG00000169750	RAC3	5	Ensembl Compara 87-89|Homologene|InParanoid|OrthoInspector|OrthoMCL
WBGene00004287	rac-2	K03D3.10	ENSG00000177105	RHOG	1	Ensembl Compara 87-89
WBGene00007055	tag-196	F41E6.6	ENSG00000135047	CTSL	1	OrthoMCL
WBGene00007055	tag-196	F41E6.6	ENSG00000136943	CTSV	1	OrthoMCL
WBGene00007055	tag-196	F41E6.6	ENSG00000143387	CTSK	1	OrthoMCL
WBGene00007055	tag-196	F41E6.6	ENSG00000163131	CTSS	1	OrthoMCL
WBGene00000781	cpr-1	C52E4.1	ENSG00000164733	CTSB	3	Ensembl Compara 87-89|OMA|OrthoInspector
WBGene00000841	cul-6	K08E7.7	ENSG00000055130	CUL1	2	Ensembl Compara 87-89|OrthoMCL
WBGene00000915	daf-21	C47E8.5	ENSG00000080824	HSP90AA1	4	Ensembl Compara 87-89|InParanoid|OrthoInspector|OrthoMCL
WBGene00000915	daf-21	C47E8.5	ENSG00000096384	HSP90AB1	5	Ensembl Compara 87-89|Homologene|InParanoid|OrthoInspector|OrthoMCL
WBGene00001397	fat-5	W06D12.3	ENSG00000099194	SCD	4	Ensembl Compara 87-89|InParanoid|OrthoInspector|OrthoMCL
WBGene00001397	fat-5	W06D12.3	ENSG00000145284	SCD5	4	Ensembl Compara 87-89|InParanoid|OrthoInspector|OrthoMCL
WBGene00002199	kin-15	M176.6	ENSG00000060140	STYK1	1	Ensembl Compara 87-89
WBGene00003863	old-2	ZK938.5	ENSG00000060140	STYK1	1	Ensembl Compara 87-89
WBGene00006894	ver-1	T17A3.1	ENSG00000060140	STYK1	1	Ensembl Compara 87-89
WBGene00011168	None	R09D1.12	ENSG00000060140	STYK1	1	Ensembl Compara 87-89
WBGene00021745	None	Y50D4B.6	ENSG00000060140	STYK1	1	Ensembl Compara 87-89
WBGene00008449	None	E01G6.1	ENSG00000003436	TFPI	1	Ensembl Compara 87-89
WBGene00012726	None	Y39G8B.5	ENSG00000085511	MAP3K4	1	Ensembl Compara 87-89
WBGene00003567	ncx-2	C10G8.5	ENSG00000100678	SLC8A3	6	Ensembl Compara 87-89|Homologene|InParanoid|OMA|OrthoInspector|OrthoMCL
WBGene00003567	ncx-2	C10G8.5	ENSG00000118160	SLC8A2	5	Ensembl Compara 87-89|InParanoid|OMA|OrthoInspector|OrthoMCL
WBGene00003567	ncx-2	C10G8.5	ENSG00000164199	ADGRV1	1	Ensembl Compara 87-89
WBGene00003567	ncx-2	C10G8.5	ENSG00000183023	SLC8A1	5	Ensembl Compara 87-89|InParanoid|OMA|OrthoInspector|OrthoMCL
WBGene00003825	ntl-2	B0286.4	ENSG00000111596	CNOT2	5	Ensembl Compara 87-89|Homologene|InParanoid|OrthoInspector|OrthoMCL
WBGene00006598	tor-2	Y37A1B.13	ENSG00000136816	TOR1B	6	Ensembl Compara 87-89|Homologene|InParanoid|OMA|OrthoInspector|OrthoMCL
WBGene00006598	tor-2	Y37A1B.13	ENSG00000136827	TOR1A	5	Ensembl Compara 87-89|InParanoid|OMA|OrthoInspector|OrthoMCL
WBGene00006598	tor-2	Y37A1B.13	ENSG00000160404	TOR2A	3	Ensembl Compara 87-89|InParanoid|OrthoInspector
WBGene00006598	tor-2	Y37A1B.13	ENSG00000186283	TOR3A	2	Ensembl Compara 87-89|OrthoInspector
WBGene00006598	tor-2	Y37A1B.13	ENSG00000198113	TOR4A	1	Ensembl Compara 87-89
WBGene00003893	ost-1	C44B12.2	ENSG00000113140	SPARC	5	Ensembl Compara 87-89|InParanoid|OMA|OrthoInspector|OrthoMCL
WBGene00003893	ost-1	C44B12.2	ENSG00000152583	SPARCL1	3	Ensembl Compara 87-89|Homologene|OrthoInspector
WBGene00004809	skr-3	F44G3.6	ENSG00000113558	SKP1	1	Ensembl Compara 87-89
WBGene00004809	skr-3	F44G3.6	ENSG00000272772	None	1	Ensembl Compara 87-89
WBGene00004829	sli-1	M02A10.3	ENSG00000110395	CBL	3	Ensembl Compara 87-89|OrthoInspector|OrthoMCL
WBGene00004829	sli-1	M02A10.3	ENSG00000114423	CBLB	3	Ensembl Compara 87-89|OrthoInspector|OrthoMCL
WBGene00004829	sli-1	M02A10.3	ENSG00000142273	CBLC	3	Ensembl Compara 87-89|InParanoid|OMA
WBGene00006508	tns-1	M01E11.7	ENSG00000079308	TNS1	2	OrthoInspector|OrthoMCL
WBGene00006508	tns-1	M01E11.7	ENSG00000111077	TNS2	2	OrthoInspector|OrthoMCL
WBGene00006508	tns-1	M01E11.7	ENSG00000136205	TNS3	2	OrthoInspector|OrthoMCL
WBGene00006508	tns-1	M01E11.7	ENSG00000131746	TNS4	1	Ensembl Compara 87-89
WBGene00007055	tag-196	F41E6.6	ENSG00000174080	CTSF	6	Ensembl Compara 87-89|Homologene|InParanoid|OMA|OrthoInspector|OrthoMCL
WBGene00007333	ufd-3	C05C10.6	ENSG00000137055	PLAA	5	Ensembl Compara 87-89|InParanoid|OMA|OrthoInspector|OrthoMCL
WBGene00008490	None	F01D4.8	ENSG00000160200	CBS	1	Ensembl Compara 87-89
WBGene00008490	None	F01D4.8	ENSG00000274276	CBSL	1	Ensembl Compara 87-89
WBGene00012428	None	Y11D7A.3	ENSG00000092931	MFSD11	1	Ensembl Compara 87-89
WBGene00019349	trx-5	K02H11.6	ENSG00000130045	NXNL2	5	Ensembl Compara 87-89|Homologene|InParanoid|OMA|OrthoMCL
WBGene00020613	None	T20D4.7	ENSG00000130045	NXNL2	4	Ensembl Compara 87-89|Homologene|InParanoid|OrthoMCL
WBGene00020875	None	T28A11.13	ENSG00000130045	NXNL2	4	Ensembl Compara 87-89|Homologene|InParanoid|OMA
WBGene00019349	trx-5	K02H11.6	ENSG00000167693	NXN	3	Ensembl Compara 87-89|OrthoInspector|OrthoMCL
WBGene00020613	None	T20D4.7	ENSG00000167693	NXN	3	Ensembl Compara 87-89|OrthoInspector|OrthoMCL
WBGene00020875	None	T28A11.13	ENSG00000167693	NXN	2	Ensembl Compara 87-89|OrthoInspector
WBGene00019349	trx-5	K02H11.6	ENSG00000171773	NXNL1	1	Ensembl Compara 87-89
WBGene00020613	None	T20D4.7	ENSG00000171773	NXNL1	1	Ensembl Compara 87-89
WBGene00020875	None	T28A11.13	ENSG00000171773	NXNL1	1	Ensembl Compara 87-89
WBGene00007857	None	C31H5.6	ENSG00000119673	ACOT2	5	Ensembl Compara 87-89|InParanoid|OMA|OrthoInspector|OrthoMCL
WBGene00007857	None	C31H5.6	ENSG00000136881	BAAT	4	Ensembl Compara 87-89|InParanoid|OrthoInspector|OrthoMCL
WBGene00007857	None	C31H5.6	ENSG00000177465	ACOT4	4	Ensembl Compara 87-89|InParanoid|OMA|OrthoInspector
WBGene00007857	None	C31H5.6	ENSG00000184227	ACOT1	5	Ensembl Compara 87-89|InParanoid|OMA|OrthoInspector|OrthoMCL
WBGene00007857	None	C31H5.6	ENSG00000205669	ACOT6	1	Ensembl Compara 87-89
WBGene00008220	None	C50B6.7	ENSG00000174876	AMY1B	4	Ensembl Compara 87-89|InParanoid|OrthoInspector|OrthoMCL
WBGene00008220	None	C50B6.7	ENSG00000187733	AMY1C	5	Ensembl Compara 87-89|InParanoid|OMA|OrthoInspector|OrthoMCL
WBGene00008220	None	C50B6.7	ENSG00000237763	AMY1A	4	Ensembl Compara 87-89|InParanoid|OrthoInspector|OrthoMCL
WBGene00008220	None	C50B6.7	ENSG00000240038	AMY2B	6	Ensembl Compara 87-89|Homologene|InParanoid|OMA|OrthoInspector|OrthoMCL
WBGene00008220	None	C50B6.7	ENSG00000243480	AMY2A	5	Ensembl Compara 87-89|InParanoid|OMA|OrthoInspector|OrthoMCL
WBGene00016306	None	C32B5.13	ENSG00000256043	CTSO	1	Ensembl Compara 87-89
WBGene00019314	None	K02E7.10	ENSG00000256043	CTSO	1	Ensembl Compara 87-89
WBGene00022189	None	Y71H2AR.2	ENSG00000256043	CTSO	1	Ensembl Compara 87-89
WBGene00044760	None	Y71H2AM.25	ENSG00000256043	CTSO	1	Ensembl Compara 87-89
WBGene00008267	None	C53A5.9	ENSG00000162873	KLHDC8A	1	Ensembl Compara 87-89
WBGene00008269	None	C53A5.11	ENSG00000162873	KLHDC8A	1	Ensembl Compara 87-89
WBGene00008267	None	C53A5.9	ENSG00000185909	KLHDC8B	1	Ensembl Compara 87-89
WBGene00008269	None	C53A5.11	ENSG00000185909	KLHDC8B	1	Ensembl Compara 87-89
WBGene00008267	None	C53A5.9	ENSG00000261609	GAN	1	Ensembl Compara 87-89
WBGene00008269	None	C53A5.11	ENSG00000261609	GAN	1	Ensembl Compara 87-89
WBGene00011486	None	T05E12.3	ENSG00000151364	KCTD14	1	Ensembl Compara 87-89
WBGene00011486	None	T05E12.3	ENSG00000243335	KCTD7	2	Ensembl Compara 87-89|InParanoid
WBGene00010062	lipl-1	F54F3.3	ENSG00000107798	LIPA	5	Ensembl Compara 87-89|Homologene|InParanoid|OrthoInspector|OrthoMCL
WBGene00010062	lipl-1	F54F3.3	ENSG00000173239	LIPM	4	Ensembl Compara 87-89|InParanoid|OrthoInspector|OrthoMCL
WBGene00010062	lipl-1	F54F3.3	ENSG00000182333	LIPF	4	Ensembl Compara 87-89|InParanoid|OrthoInspector|OrthoMCL
WBGene00010062	lipl-1	F54F3.3	ENSG00000204020	LIPN	3	Ensembl Compara 87-89|InParanoid|OrthoInspector
WBGene00010062	lipl-1	F54F3.3	ENSG00000204021	LIPK	4	Ensembl Compara 87-89|InParanoid|OrthoInspector|OrthoMCL
WBGene00010062	lipl-1	F54F3.3	ENSG00000204022	LIPJ	4	Ensembl Compara 87-89|InParanoid|OMA|OrthoInspector
WBGene00008542	scav-6	F07A5.3	ENSG00000073060	SCARB1	1	Ensembl Compara 87-89
WBGene00008542	scav-6	F07A5.3	ENSG00000135218	CD36	1	Ensembl Compara 87-89
WBGene00008542	scav-6	F07A5.3	ENSG00000138760	SCARB2	2	Ensembl Compara 87-89|OMA
WBGene00008097	ugt-15	C44H9.1	ENSG00000145626	UGT3A1	1	InParanoid
WBGene00008097	ugt-15	C44H9.1	ENSG00000168671	UGT3A2	1	InParanoid
WBGene00011052	arrd-11	R06B9.1	ENSG00000197070	ARRDC1	1	Ensembl Compara 87-89
WBGene00011052	arrd-11	R06B9.1	ENSG00000105643	ARRDC2	3	Ensembl Compara 87-89|InParanoid|OrthoInspector
WBGene00011052	arrd-11	R06B9.1	ENSG00000113369	ARRDC3	2	Ensembl Compara 87-89|OrthoInspector
WBGene00011052	arrd-11	R06B9.1	ENSG00000140450	ARRDC4	3	Ensembl Compara 87-89|OMA|OrthoInspector
WBGene00011052	arrd-11	R06B9.1	ENSG00000265972	TXNIP	1	Ensembl Compara 87-89
WBGene00012726	None	Y39G8B.5	ENSG00000104365	IKBKB	1	Ensembl Compara 87-89
WBGene00012726	None	Y39G8B.5	ENSG00000213341	CHUK	1	Ensembl Compara 87-89
WBGene00011436	None	T04F3.1	ENSG00000110455	ACCS	3	Ensembl Compara 87-89|OrthoInspector|OrthoMCL
WBGene00011436	None	T04F3.1	ENSG00000205126	ACCSL	3	Ensembl Compara 87-89|OrthoInspector|OrthoMCL
WBGene00000915	daf-21	C47E8.5	ENSG00000166598	HSP90B1	1	OrthoMCL
WBGene00013492	None	Y70C5C.1	ENSG00000119912	IDE	5	Ensembl Compara 87-89|Homologene|InParanoid|OrthoInspector|OrthoMCL
WBGene00014148	None	ZK909.3	ENSG00000184508	HDDC3	5	Ensembl Compara 87-89|Homologene|OMA|OrthoInspector|OrthoMCL
WBGene00015114	None	B0281.8	ENSG00000101871	MID1	1	InParanoid
WBGene00015114	None	B0281.8	ENSG00000152503	TRIM36	1	InParanoid
WBGene00022610	None	ZC416.6	ENSG00000111144	LTA4H	6	Ensembl Compara 87-89|Homologene|InParanoid|OMA|OrthoInspector|OrthoMCL
WBGene00017261	acl-6	F08F3.2	ENSG00000119927	GPAM	5	Ensembl Compara 87-89|Homologene|InParanoid|OrthoInspector|OrthoMCL
WBGene00017261	acl-6	F08F3.2	ENSG00000186281	GPAT2	3	Ensembl Compara 87-89|InParanoid|OrthoInspector
WBGene00019747	ipla-1	M03A1.6	ENSG00000100523	DDHD1	6	Ensembl Compara 87-89|Homologene|InParanoid|OMA|OrthoInspector|OrthoMCL
WBGene00012726	None	Y39G8B.5	ENSG00000263528	IKBKE	1	OrthoInspector
WBGene00002199	kin-15	M176.6	ENSG00000134853	PDGFRA	1	OrthoInspector
WBGene00003863	old-2	ZK938.5	ENSG00000134853	PDGFRA	1	OrthoInspector
WBGene00006894	ver-1	T17A3.1	ENSG00000134853	PDGFRA	1	OrthoInspector
WBGene00011168	None	R09D1.12	ENSG00000134853	PDGFRA	1	OrthoInspector
WBGene00021745	None	Y50D4B.6	ENSG00000134853	PDGFRA	1	OrthoInspector
WBGene00020386	cyp-34A4	T09H2.1	ENSG00000197838	CYP2A13	1	OrthoInspector
WBGene00020386	cyp-34A4	T09H2.1	ENSG00000198077	CYP2A7	1	OrthoInspector
WBGene00020386	cyp-34A4	T09H2.1	ENSG00000255974	CYP2A6	1	OrthoInspector
WBGene00000636	col-60	F22D6.10	ENSG00000133661	SFTPD	1	InParanoid
WBGene00000663	col-88	W05G11.3	ENSG00000133661	SFTPD	1	InParanoid
WBGene00000694	col-120	Y11D7A.11	ENSG00000019169	MARCO	1	InParanoid
WBGene00000711	col-138	C52D10.13	ENSG00000019169	MARCO	1	InParanoid
WBGene00000730	col-157	T11F9.9	ENSG00000019169	MARCO	1	InParanoid
WBGene00000741	col-168	T10E10.1	ENSG00000019169	MARCO	1	InParanoid
WBGene00020386	cyp-34A4	T09H2.1	ENSG00000073067	CYP2W1	1	OrthoInspector
WBGene00020386	cyp-34A4	T09H2.1	ENSG00000275211	CYP2D6	1	OrthoInspector
WBGene00000535	cpi-1	K08B4.6	ENSG00000077984	CST7	1	InParanoid
WBGene00000535	cpi-1	K08B4.6	ENSG00000101439	CST3	1	InParanoid
WBGene00000535	cpi-1	K08B4.6	ENSG00000101441	CST4	1	InParanoid
WBGene00000535	cpi-1	K08B4.6	ENSG00000125823	CSTL1	1	InParanoid
WBGene00000535	cpi-1	K08B4.6	ENSG00000170367	CST5	1	InParanoid
WBGene00000535	cpi-1	K08B4.6	ENSG00000170369	CST2	1	InParanoid
WBGene00000535	cpi-1	K08B4.6	ENSG00000170373	CST1	1	InParanoid
WBGene00000535	cpi-1	K08B4.6	ENSG00000175315	CST6	1	InParanoid
WBGene00000694	col-120	Y11D7A.11	ENSG00000182447	OTOL1	1	OMA
WBGene00006894	ver-1	T17A3.1	ENSG00000037280	FLT4	2	InParanoid|OrthoInspector
WBGene00002199	kin-15	M176.6	ENSG00000037280	FLT4	1	OrthoInspector
WBGene00003863	old-2	ZK938.5	ENSG00000037280	FLT4	1	OrthoInspector
WBGene00011168	None	R09D1.12	ENSG00000037280	FLT4	1	OrthoInspector
WBGene00021745	None	Y50D4B.6	ENSG00000037280	FLT4	1	OrthoInspector
WBGene00006894	ver-1	T17A3.1	ENSG00000102755	FLT1	2	InParanoid|OrthoInspector
WBGene00002199	kin-15	M176.6	ENSG00000102755	FLT1	1	OrthoInspector
WBGene00003863	old-2	ZK938.5	ENSG00000102755	FLT1	1	OrthoInspector
WBGene00011168	None	R09D1.12	ENSG00000102755	FLT1	1	OrthoInspector
WBGene00021745	None	Y50D4B.6	ENSG00000102755	FLT1	1	OrthoInspector
WBGene00006894	ver-1	T17A3.1	ENSG00000128052	KDR	2	InParanoid|OrthoInspector
WBGene00002199	kin-15	M176.6	ENSG00000128052	KDR	1	OrthoInspector
WBGene00003863	old-2	ZK938.5	ENSG00000128052	KDR	1	OrthoInspector
WBGene00011168	None	R09D1.12	ENSG00000128052	KDR	1	OrthoInspector
WBGene00021745	None	Y50D4B.6	ENSG00000128052	KDR	1	OrthoInspector
WBGene00007857	None	C31H5.6	ENSG00000276559	BAAT	3	InParanoid|OMA|OrthoInspector
WBGene00020386	cyp-34A4	T09H2.1	ENSG00000108242	CYP2C18	1	OrthoInspector
WBGene00020386	cyp-34A4	T09H2.1	ENSG00000130649	CYP2E1	1	OrthoInspector
WBGene00020386	cyp-34A4	T09H2.1	ENSG00000138109	CYP2C9	1	OrthoInspector
WBGene00020386	cyp-34A4	T09H2.1	ENSG00000138115	CYP2C8	1	OrthoInspector
WBGene00020386	cyp-34A4	T09H2.1	ENSG00000165841	CYP2C19	1	OrthoInspector
WBGene00020386	cyp-34A4	T09H2.1	ENSG00000167600	CYP2S1	1	OrthoInspector
WBGene00020386	cyp-34A4	T09H2.1	ENSG00000197408	CYP2B6	1	OrthoInspector
WBGene00020386	cyp-34A4	T09H2.1	ENSG00000197446	CYP2F1	1	OrthoInspector
WBGene00011486	None	T05E12.3	ENSG00000168301	KCTD6	1	InParanoid
WBGene00015114	None	B0281.8	ENSG00000103313	MEFV	1	InParanoid
WBGene00015114	None	B0281.8	ENSG00000104228	TRIM35	1	InParanoid
WBGene00015114	None	B0281.8	ENSG00000112343	TRIM38	1	InParanoid
WBGene00015114	None	B0281.8	ENSG00000116525	TRIM62	1	InParanoid
WBGene00015114	None	B0281.8	ENSG00000119411	BSPRY	1	InParanoid
WBGene00015114	None	B0281.8	ENSG00000121060	TRIM25	1	InParanoid
WBGene00015114	None	B0281.8	ENSG00000121236	TRIM6	1	InParanoid
WBGene00015114	None	B0281.8	ENSG00000124900	TRIM51	1	InParanoid
WBGene00015114	None	B0281.8	ENSG00000128250	RFPL1	1	InParanoid
WBGene00015114	None	B0281.8	ENSG00000128253	RFPL2	1	InParanoid
WBGene00015114	None	B0281.8	ENSG00000128276	RFPL3	1	InParanoid
WBGene00015114	None	B0281.8	ENSG00000132109	TRIM21	2	InParanoid|OrthoInspector
WBGene00015114	None	B0281.8	ENSG00000132256	TRIM5	1	InParanoid
WBGene00015114	None	B0281.8	ENSG00000132274	TRIM22	1	InParanoid
WBGene00015114	None	B0281.8	ENSG00000137313	TRIM26	1	InParanoid
WBGene00015114	None	B0281.8	ENSG00000137384	TRIM15	1	InParanoid
WBGene00015114	None	B0281.8	ENSG00000137394	TRIM10	1	InParanoid
WBGene00015114	None	B0281.8	ENSG00000137397	TRIM31	1	InParanoid
WBGene00015114	None	B0281.8	ENSG00000141569	TRIM65	1	InParanoid
WBGene00015114	None	B0281.8	ENSG00000144010	TRIM43B	1	InParanoid
WBGene00015114	None	B0281.8	ENSG00000144015	TRIM43	1	InParanoid
WBGene00015114	None	B0281.8	ENSG00000146054	TRIM7	1	InParanoid
WBGene00015114	None	B0281.8	ENSG00000146063	TRIM41	1	InParanoid
WBGene00015114	None	B0281.8	ENSG00000146755	TRIM50	1	InParanoid
WBGene00015114	None	B0281.8	ENSG00000146833	TRIM4	1	InParanoid
WBGene00015114	None	B0281.8	ENSG00000154370	TRIM11	1	InParanoid
WBGene00015114	None	B0281.8	ENSG00000155428	TRIM74	1	InParanoid
WBGene00015114	None	B0281.8	ENSG00000162722	TRIM58	1	InParanoid
WBGene00015114	None	B0281.8	ENSG00000162931	TRIM17	1	InParanoid
WBGene00015114	None	B0281.8	ENSG00000167333	TRIM68	1	InParanoid
WBGene00015114	None	B0281.8	ENSG00000168930	TRIM49	1	InParanoid
WBGene00015114	None	B0281.8	ENSG00000176979	TRIM60	1	InParanoid
WBGene00015114	None	B0281.8	ENSG00000177238	TRIM72	1	InParanoid
WBGene00015114	None	B0281.8	ENSG00000178809	TRIM73	1	InParanoid
WBGene00015114	None	B0281.8	ENSG00000179046	TRIML2	1	InParanoid
WBGene00015114	None	B0281.8	ENSG00000182053	TRIM49B	1	InParanoid
WBGene00015114	None	B0281.8	ENSG00000183439	TRIM61	1	InParanoid
WBGene00015114	None	B0281.8	ENSG00000183718	TRIM52	1	InParanoid
WBGene00015114	None	B0281.8	ENSG00000184108	TRIML1	1	InParanoid
WBGene00015114	None	B0281.8	ENSG00000185880	TRIM69	1	InParanoid
WBGene00015114	None	B0281.8	ENSG00000186628	FSD2	1	InParanoid
WBGene00015114	None	B0281.8	ENSG00000189253	TRIM64B	1	InParanoid
WBGene00015114	None	B0281.8	ENSG00000204449	TRIM49C	1	InParanoid
WBGene00015114	None	B0281.8	ENSG00000204450	TRIM64	1	InParanoid
WBGene00015114	None	B0281.8	ENSG00000204599	TRIM39	1	InParanoid
WBGene00015114	None	B0281.8	ENSG00000204610	TRIM15	1	InParanoid
WBGene00015114	None	B0281.8	ENSG00000204613	TRIM10	1	InParanoid
WBGene00015114	None	B0281.8	ENSG00000204616	TRIM31	1	InParanoid
WBGene00015114	None	B0281.8	ENSG00000204618	RNF39	1	InParanoid
WBGene00015114	None	B0281.8	ENSG00000204713	TRIM27	1	InParanoid
WBGene00015114	None	B0281.8	ENSG00000206495	TRIM39	1	InParanoid
WBGene00015114	None	B0281.8	ENSG00000206500	RNF39	1	InParanoid
WBGene00015114	None	B0281.8	ENSG00000214414	TRIM77	1	InParanoid
WBGene00015114	None	B0281.8	ENSG00000215641	TRIM27	1	InParanoid
WBGene00015114	None	B0281.8	ENSG00000223417	TRIM49D1	1	InParanoid
WBGene00015114	None	B0281.8	ENSG00000223531	TRIM31	1	InParanoid
WBGene00015114	None	B0281.8	ENSG00000223638	RFPL4A	1	InParanoid
WBGene00015114	None	B0281.8	ENSG00000224145	TRIM15	1	InParanoid
WBGene00015114	None	B0281.8	ENSG00000224168	TRIM31	1	InParanoid
WBGene00015114	None	B0281.8	ENSG00000224994	TRIM39	1	InParanoid
WBGene00015114	None	B0281.8	ENSG00000225130	TRIM31	1	InParanoid
WBGene00015114	None	B0281.8	ENSG00000226060	TRIM26	1	InParanoid
WBGene00015114	None	B0281.8	ENSG00000226437	TRIM39	1	InParanoid
WBGene00015114	None	B0281.8	ENSG00000227147	TRIM15	1	InParanoid
WBGene00015114	None	B0281.8	ENSG00000227171	RNF39	1	InParanoid
WBGene00015114	None	B0281.8	ENSG00000227472	TRIM10	1	InParanoid
WBGene00015114	None	B0281.8	ENSG00000228881	TRIM26	1	InParanoid
WBGene00015114	None	B0281.8	ENSG00000229006	TRIM27	1	InParanoid
WBGene00015114	None	B0281.8	ENSG00000229292	RFPL4AL1	1	InParanoid
WBGene00015114	None	B0281.8	ENSG00000229346	TRIM10	1	InParanoid
WBGene00015114	None	B0281.8	ENSG00000229381	TRIM10	1	InParanoid
WBGene00015114	None	B0281.8	ENSG00000229929	TRIM39	1	InParanoid
WBGene00015114	None	B0281.8	ENSG00000230230	TRIM26	1	InParanoid
WBGene00015114	None	B0281.8	ENSG00000230308	TRIM39	1	InParanoid
WBGene00015114	None	B0281.8	ENSG00000230332	RNF39	1	InParanoid
WBGene00015114	None	B0281.8	ENSG00000230467	RNF39	1	InParanoid
WBGene00015114	None	B0281.8	ENSG00000231002	TRIM26	1	InParanoid
WBGene00015114	None	B0281.8	ENSG00000231641	TRIM26	1	InParanoid
WBGene00015114	None	B0281.8	ENSG00000232839	TRIM39	1	InParanoid
WBGene00015114	None	B0281.8	ENSG00000233573	TRIM31	1	InParanoid
WBGene00015114	None	B0281.8	ENSG00000233599	TRIM15	1	InParanoid
WBGene00015114	None	B0281.8	ENSG00000233802	TRIM49D2	1	InParanoid
WBGene00015114	None	B0281.8	ENSG00000234046	TRIM26	1	InParanoid
WBGene00015114	None	B0281.8	ENSG00000234127	TRIM26	1	InParanoid
WBGene00015114	None	B0281.8	ENSG00000234495	TRIM27	1	InParanoid
WBGene00015114	None	B0281.8	ENSG00000235022	RNF39	1	InParanoid
WBGene00015114	None	B0281.8	ENSG00000235025	TRIM10	1	InParanoid
WBGene00015114	None	B0281.8	ENSG00000235259	TRIM15	1	InParanoid
WBGene00015114	None	B0281.8	ENSG00000235905	TRIM15	1	InParanoid
WBGene00015114	None	B0281.8	ENSG00000235960	TRIM15	1	InParanoid
WBGene00015114	None	B0281.8	ENSG00000236967	RNF39	1	InParanoid
WBGene00015114	None	B0281.8	ENSG00000237071	TRIM27	1	InParanoid
WBGene00015114	None	B0281.8	ENSG00000237192	TRIM10	1	InParanoid
WBGene00015114	None	B0281.8	ENSG00000237703	TRIM10	1	InParanoid
WBGene00015114	None	B0281.8	ENSG00000237733	RNF39	1	InParanoid
WBGene00015114	None	B0281.8	ENSG00000248167	TRIM39-RPP21	1	InParanoid
WBGene00015114	None	B0281.8	ENSG00000250374	TRIM75P	1	InParanoid
WBGene00015114	None	B0281.8	ENSG00000251258	RFPL4B	1	InParanoid
WBGene00015114	None	B0281.8	ENSG00000258588	TRIM6-TRIM34	1	InParanoid
WBGene00015114	None	B0281.8	ENSG00000258659	TRIM34	1	InParanoid
WBGene00015114	None	B0281.8	ENSG00000278211	TRIM69	1	InParanoid
WBGene00002199	kin-15	M176.6	ENSG00000113721	PDGFRB	1	OrthoInspector
WBGene00003863	old-2	ZK938.5	ENSG00000113721	PDGFRB	1	OrthoInspector
WBGene00006894	ver-1	T17A3.1	ENSG00000113721	PDGFRB	1	OrthoInspector
WBGene00011168	None	R09D1.12	ENSG00000113721	PDGFRB	1	OrthoInspector
WBGene00021745	None	Y50D4B.6	ENSG00000113721	PDGFRB	1	OrthoInspector
WBGene00002199	kin-15	M176.6	ENSG00000122025	FLT3	1	OrthoInspector
WBGene00003863	old-2	ZK938.5	ENSG00000122025	FLT3	1	OrthoInspector
WBGene00006894	ver-1	T17A3.1	ENSG00000122025	FLT3	1	OrthoInspector
WBGene00011168	None	R09D1.12	ENSG00000122025	FLT3	1	OrthoInspector
WBGene00021745	None	Y50D4B.6	ENSG00000122025	FLT3	1	OrthoInspector
WBGene00002199	kin-15	M176.6	ENSG00000157404	KIT	1	OrthoInspector
WBGene00003863	old-2	ZK938.5	ENSG00000157404	KIT	1	OrthoInspector
WBGene00006894	ver-1	T17A3.1	ENSG00000157404	KIT	1	OrthoInspector
WBGene00011168	None	R09D1.12	ENSG00000157404	KIT	1	OrthoInspector
WBGene00021745	None	Y50D4B.6	ENSG00000157404	KIT	1	OrthoInspector
WBGene00002199	kin-15	M176.6	ENSG00000182578	CSF1R	1	OrthoInspector
WBGene00003863	old-2	ZK938.5	ENSG00000182578	CSF1R	1	OrthoInspector
WBGene00006894	ver-1	T17A3.1	ENSG00000182578	CSF1R	1	OrthoInspector
WBGene00011168	None	R09D1.12	ENSG00000182578	CSF1R	1	OrthoInspector
WBGene00021745	None	Y50D4B.6	ENSG00000182578	CSF1R	1	OrthoInspector
WBGene00007574	None	C14B1.3	ENSG00000116663	FBXO6	1	OrthoInspector
WBGene00000915	daf-21	C47E8.5	ENSG00000183199	None	1	OrthoMCL
WBGene00013492	None	Y70C5C.1	ENSG00000078618	NRDC	1	OrthoMCL
WBGene00015559	npr-17	C06G4.5	ENSG00000128285	MCHR1	0	Legacy Ortholist
WBGene00015559	npr-17	C06G4.5	ENSG00000152034	MCHR2	0	Legacy Ortholist

## Sheet: F. tissue expression
Tissue distribution of induced ORR genes based on Cao et al. 2017, with threshold of expression >5 TPM.
Below threshold of expression (117) so tissue not known				Expressed in Hypodermis (36)			Non-hypodermal expression only (43)
WBGene00011052	arrd-11			WBGene00017261	acl-6			WBGene00015227	B0507.10
WBGene00000213	asm-3			WBGene00000151	apn-1			WBGene00015223	B0507.6
WBGene00015114	B0281.8			WBGene00007297	C04F12.1			WBGene00015225	B0507.8
WBGene00007131	B0284.1			WBGene00007574	C14B1.3			WBGene00015790	C15C7.4
WBGene00007132	B0284.2			WBGene00008010	C38D9.2			WBGene00044237	C17H1.10
WBGene00007134	B0284.4			WBGene00008220	C50B6.7			WBGene00007660	C17H1.7
WBGene00015224	B0507.7			WBGene00000367	cca-1			WBGene00007857	C31H5.6
WBGene00077546	C01A2.9			WBGene00007467	chil-3			WBGene00000781	cpr-1
WBGene00015537	C06E4.8			WBGene00000730	col-157			WBGene00020386	cyp-34A4
WBGene00044708	C17H1.13			WBGene00000741	col-168			WBGene00045048	D1007.19
WBGene00044709	C17H1.14			WBGene00000663	col-88			WBGene00008301	dct-3
WBGene00007656	C17H1.3			WBGene00000535	cpi-1			WBGene00008449	E01G6.1
WBGene00007657	C17H1.4			WBGene00000841	cul-6			WBGene00008490	F01D4.8
WBGene00007658	C17H1.5			WBGene00000915	daf-21			WBGene00017214	F07E5.9
WBGene00007659	C17H1.6			WBGene00009803	F47B8.2			WBGene00044183	F09C6.13
WBGene00016281	C31B8.4			WBGene00001393	fat-1			WBGene00009061	F22G12.1
WBGene00016306	C32B5.13			WBGene00020457	fbxa-67			WBGene00019047	F58E2.3
WBGene00008269	C53A5.11			WBGene00019747	ipla-1			WBGene00001397	fat-5
WBGene00008267	C53A5.9			WBGene00002199	kin-15			WBGene00013844	fbxa-50
WBGene00044787	C54D10.12			WBGene00023498	lin-15A			WBGene00001547	gcy-22
WBGene00138721	C54D10.14			WBGene00003651	nhr-61			WBGene00001591	glc-1
WBGene00007465	chil-1			WBGene00003825	ntl-2			WBGene00010062	lipl-1
WBGene00011161	chil-18			WBGene00003893	ost-1			WBGene00015828	math-14
WBGene00011847	chil-26			WBGene00004809	skr-3			WBGene00022690	math-49
WBGene00011848	chil-27			WBGene00004829	sli-1			WBGene00003567	ncx-2
WBGene00007470	chil-5			WBGene00011436	T04F3.1			WBGene00015559	npr-17
WBGene00007471	chil-6			WBGene00007055	tag-196			WBGene00008542	scav-6
WBGene00007472	chil-7			WBGene00006508	tns-1			WBGene00045475	T07A5.7
WBGene00014162	chil-9			WBGene00007333	ufd-3			WBGene00050899	T10C6.15
WBGene00021744	clec-203			WBGene00012428	Y11D7A.3			WBGene00011801	T16G1.7
WBGene00021581	clec-70			WBGene00021743	Y50D4B.4			WBGene00006598	tor-2
WBGene00000694	col-120			WBGene00006986	zip-1			WBGene00008097	ugt-15
WBGene00000711	col-138			WBGene00022679	ZK180.5			WBGene00006894	ver-1
WBGene00000636	col-60			WBGene00022649	ZK84.1			WBGene00012268	W04G5.8
WBGene00021703	cpt-3			WBGene00014148	ZK909.3			WBGene00021745	Y50D4B.6
WBGene00016052	dod-3			WBGene00014173	ZK970.7			WBGene00021978	Y58A7A.4
WBGene00022550	droe-8							WBGene00012399	Y6E2A.5
WBGene00045401	eol-1							WBGene00013492	Y70C5C.1
WBGene00008615	F09C6.1							WBGene00023483	Y75B8A.39
WBGene00044181	F09C6.11							WBGene00022375	Y94H6A.2
WBGene00044182	F09C6.12							WBGene00022549	ZC196.5
WBGene00044278	F09C6.14							WBGene00022610	ZC416.6
WBGene00008617	F09C6.3							WBGene00202513	ZK938.10
WBGene00008679	F11A5.13
WBGene00008671	F11A5.3
WBGene00008858	F15D3.8
WBGene00195181	F15H10.12
WBGene00194713	F19B10.13
WBGene00009029	F21H7.3
WBGene00045393	F26D11.13
WBGene00009168	F26F2.3
WBGene00009169	F26F2.4
WBGene00044379	F40H7.12
WBGene00018342	F42A10.6
WBGene00018345	F42C5.3
WBGene00009802	F47B8.1
WBGene00044195	F49A5.10
WBGene00018903	F55G1.7
WBGene00044427	F56A6.5
WBGene00195165	F57G4.11
WBGene00013619	fbxa-112
WBGene00013754	fbxa-116
WBGene00008009	fbxa-171
WBGene00008015	fbxa-174
WBGene00022477	fbxa-28
WBGene00022478	fbxa-35
WBGene00022479	fbxa-36
WBGene00020638	fbxa-43
WBGene00016527	fbxa-47
WBGene00020639	fbxa-71
WBGene00016668	ilys-1
WBGene00016670	ilys-3
WBGene00019314	K02E7.10
WBGene00010686	K08F9.3
WBGene00007358	lact-6
WBGene00016718	math-23
WBGene00020326	math-38
WBGene00015837	math-8
WBGene00012323	oac-54
WBGene00003863	old-2
WBGene00011168	R09D1.12
WBGene00004287	rac-2
WBGene00018921	sago-2
WBGene00005770	srw-23
WBGene00006217	str-173
WBGene00006137	str-77
WBGene00020227	T05A8.1
WBGene00011486	T05E12.3
WBGene00202514	T09F5.20
WBGene00020546	T17A3.10
WBGene00020613	T20D4.7
WBGene00012091	T27E7.6
WBGene00020875	T28A11.13
WBGene00009213	thn-1
WBGene00009858	thn-4
WBGene00019349	trx-5
WBGene00206393	W04G5.16
WBGene00012267	W04G5.7
WBGene00021081	W08A12.4
WBGene00021122	W09G12.8
WBGene00194645	Y105C5A.1269
WBGene00194646	Y105C5A.1270
WBGene00021195	Y17G9A.2
WBGene00021197	Y17G9A.4
WBGene00086568	Y2H9A.6
WBGene00202504	Y32B12B.8
WBGene00012726	Y39G8B.5
WBGene00194902	Y39H10B.3
WBGene00021746	Y50D4B.7
WBGene00021791	Y51H7C.13
WBGene00013294	Y57G11B.1
WBGene00012400	Y6E2A.7
WBGene00044760	Y71H2AM.25
WBGene00022189	Y71H2AR.2
WBGene00022546	ZC196.2
WBGene00022548	ZC196.4
WBGene00086560	ZK355.8
