# Supplementary material for: Chemosensory Neurons Modulate the Response to Oomycete Recognition in Caenorhabditis elegans
Source: Cell Rep. 2021 Jan 12;34(2):108604. doi: 10.1016/j.celrep.2020.108604 (PMC7809619; doi:10.1016/j.celrep.2020.108604)
Supplement: Table S3. GO Term Analysis of Genes Induced upon Pathogen Extract Exposure, Related to Figure 2 — Induced genes 1 hour (A) and 4 hours (B) post extract treatment, and (C) induced ORR genes. Results from ShinyGO, g:Profiler and Wormbase are shown. [file mmc4.xlsx]

## Sheet: Extract 1 hour
g:Profiler
source	term_name	term_id	adjusted_p_value	negative_log10_of_adjusted_p_value	term_size	query_size	intersection_size	effective_domain_size	intersections
GO:MF	structural constituent of cuticle	GO:0042302	1.5553e-13	12.8082	168	142	22	10468	WBGENE00000729,WBGENE00000687,WBGENE00000666,WBGENE00000663,WBGENE00000664,WBGENE00000735,WBGENE00000747,WBGENE00000694,WBGENE00000636,WBGENE00000603,WBGENE00000718,WBGENE00000634,WBGENE00000678,WBGENE00000653,WBGENE00000672,WBGENE00000741,WBGENE00000743,WBGENE00004300,WBGENE00000753,WBGENE00000699,WBGENE00000711,WBGENE00009983
GO:MF	structural molecule activity	GO:0005198	3.11226e-07	6.50692	410	142	24	10468	WBGENE00000729,WBGENE00000687,WBGENE00000666,WBGENE00000663,WBGENE00000664,WBGENE00000735,WBGENE00044011,WBGENE00013762,WBGENE00000747,WBGENE00000694,WBGENE00000636,WBGENE00000603,WBGENE00000718,WBGENE00000634,WBGENE00000678,WBGENE00000653,WBGENE00000672,WBGENE00000741,WBGENE00000743,WBGENE00004300,WBGENE00000753,WBGENE00000699,WBGENE00000711,WBGENE00009983
GO:MF	chitin binding	GO:0008061	2.49682e-05	4.60261	43	142	8	10468	WBGENE00011847,WBGENE00011161,WBGENE00007467,WBGENE00007472,WBGENE00020421,WBGENE00019756,WBGENE00008449,WBGENE00004156
GO:MF	endopeptidase activity	GO:0004175	0.00269919	2.56877	257	142	14	10468	WBGENE00022189,WBGENE00016306,WBGENE00019314,WBGENE00003545,WBGENE00003520,WBGENE00003548,WBGENE00003552,WBGENE00003542,WBGENE00000254,WBGENE00006591,WBGENE00003527,WBGENE00020646,WBGENE00003526,WBGENE00017881
GO:MF	metallopeptidase activity	GO:0008237	0.00415474	2.38146	166	142	11	10468	WBGENE00003545,WBGENE00003520,WBGENE00003548,WBGENE00003552,WBGENE00003542,WBGENE00006591,WBGENE00003527,WBGENE00020646,WBGENE00003526,WBGENE00021645,WBGENE00022610
GO:MF	metalloendopeptidase activity	GO:0004222	0.00595104	2.22541	113	142	9	10468	WBGENE00003545,WBGENE00003520,WBGENE00003548,WBGENE00003552,WBGENE00003542,WBGENE00006591,WBGENE00003527,WBGENE00020646,WBGENE00003526
GO:MF	peptidase activity, acting on L-amino acid peptides	GO:0070011	0.0217795	1.66195	392	142	16	10468	WBGENE00022189,WBGENE00016306,WBGENE00019314,WBGENE00003545,WBGENE00003520,WBGENE00003548,WBGENE00003552,WBGENE00003542,WBGENE00000254,WBGENE00006591,WBGENE00003527,WBGENE00020646,WBGENE00003526,WBGENE00021645,WBGENE00022610,WBGENE00017881
GO:MF	peptidase activity	GO:0008233	0.0378206	1.42227	411	142	16	10468	WBGENE00022189,WBGENE00016306,WBGENE00019314,WBGENE00003545,WBGENE00003520,WBGENE00003548,WBGENE00003552,WBGENE00003542,WBGENE00000254,WBGENE00006591,WBGENE00003527,WBGENE00020646,WBGENE00003526,WBGENE00021645,WBGENE00022610,WBGENE00017881
GO:BP	proteolysis	GO:0006508	3.95673e-05	4.40266	750	108	27	9419	WBGENE00022189,WBGENE00016306,WBGENE00019314,WBGENE00022069,WBGENE00003545,WBGENE00003150,WBGENE00003520,WBGENE00219376,WBGENE00003548,WBGENE00000841,WBGENE00003552,WBGENE00020893,WBGENE00012814,WBGENE00003542,WBGENE00009331,WBGENE00020017,WBGENE00000254,WBGENE00006591,WBGENE00003527,WBGENE00008449,WBGENE00020646,WBGENE00003526,WBGENE00004809,WBGENE00007574,WBGENE00021645,WBGENE00022610,WBGENE000…
GO:BP	molting cycle, collagen and cuticulin-based cuticle	GO:0018996	0.0156399	1.80577	103	108	8	9419	WBGENE00003545,WBGENE00003548,WBGENE00003552,WBGENE00003542,WBGENE00004237,WBGENE00004238,WBGENE00006591,WBGENE00001077
GO:BP	molting cycle	GO:0042303	0.0192828	1.71483	106	108	8	9419	WBGENE00003545,WBGENE00003548,WBGENE00003552,WBGENE00003542,WBGENE00004237,WBGENE00004238,WBGENE00006591,WBGENE00001077
GO:CC	extracellular region	GO:0005576	7.69678e-08	7.11369	598	134	27	11887	WBGENE00022189,WBGENE00016306,WBGENE00019314,WBGENE00009215,WBGENE00003545,WBGENE00003520,WBGENE00003552,WBGENE00020893,WBGENE00003542,WBGENE00020017,WBGENE00013762,WBGENE00019756,WBGENE00000694,WBGENE00006591,WBGENE00003527,WBGENE00008449,WBGENE00020646,WBGENE00000603,WBGENE00008652,WBGENE00004156,WBGENE00008341,WBGENE00003887,WBGENE00003526,WBGENE00015545,WBGENE00021645,WBGENE00044737,WBGENE000…
GO:CC	extracellular space	GO:0005615	0.00178803	2.74763	311	134	14	11887	WBGENE00022189,WBGENE00016306,WBGENE00019314,WBGENE00020017,WBGENE00013762,WBGENE00000694,WBGENE00020646,WBGENE00000603,WBGENE00008652,WBGENE00008341,WBGENE00003887,WBGENE00015545,WBGENE00021645,WBGENE00044737
TF	Factor: elt-3; motif: TCTTATCA; match class: 0	TF:M07154_0	9.52048e-05	4.02134	2235	230	53	18479	WBGENE00007857,WBGENE00018903,WBGENE00021581,WBGENE00050899,WBGENE00021703,WBGENE00007131,WBGENE00012726,WBGENE00045475,WBGENE00015790,WBGENE00001500,WBGENE00013844,WBGENE00022546,WBGENE00009215,WBGENE00003545,WBGENE00018786,WBGENE00044679,WBGENE00044280,WBGENE00004061,WBGENE00020421,WBGENE00219376,WBGENE00012033,WBGENE00007072,WBGENE00010296,WBGENE00007903,WBGENE00003542,WBGENE00020107,WBGENE000…
Wormbase
Term	Expected	Observed	Enrichment Fold Change	P value	Q value	-log10(q)
structural constituent of cuticle GO:0042302	1.8	27	15	3.2e-25	3.8e-23	22.4202
peptidase activity GO:0008233	4.9	21	4.3	7.6e-09	4.6e-07	6.33724
metalloendopeptidase activity GO:0004222	1.1	9	8	2.2e-07	8.9e-06	5.05061
extracellular space GO:0005615	3.3	14	4.3	1.4e-06	4.3e-05	4.36653
response to topologically incorrect protein GO:0035966	2.1	11	5.2	1.7e-06	4.3e-05	4.36653
molting cycle GO:0042303	1.1	7	6.1	2e-05	0.00041	3.38722
protein catabolic process GO:0030163	3.8	11	2.9	0.00047	0.0081	2.09151
hydrolase activity acting on acid phosphorus-nitrogen bonds GO:0016825	1.2	5	4.3	0.0012	0.018	1.74473
zinc ion binding GO:0008270	5.7	13	2.3	0.0022	0.029	1.5376
nucleoside phosphate metabolic process GO:0006753	2.3	7	3.1	0.0023	0.029	1.5376
intrinsic component of membrane GO:0031224	63	81	1.3	0.0082	0.089	1.05061
ribose phosphate metabolic process GO:0019693	1.7	5	2.9	0.0084	0.089	1.05061
iron ion binding GO:0005506	1.3	4	3.2	0.0091	0.089	1.05061
IRE1-mediated unfolded protein response GO:0036498	1.3	4	3.2	0.0091	0.089	1.05061
organic acid metabolic process GO:0006082	4.8	10	2.1	0.0091	0.089	1.05061
male anatomical structure morphogenesis GO:0090598	1.3	4	3.1	0.0094	0.089	1.05061
cation binding GO:0043169	18	27	1.5	0.014	0.099	1.00436
ShinyGO
Biological Process
Enrichment FDR	Genes in list	Total genes	Functional Category	Genes
0.000155021	8	53	Chitin metabolic process	WBGENE00002983 WBGENE00007467 WBGENE00007472 WBGENE00011161 WBGENE00004156 WBGENE00008449 WBGENE00019756 WBGENE00020421
0.000155021	8	56	Glucosamine-containing compound metabolic process	WBGENE00002983 WBGENE00007467 WBGENE00007472 WBGENE00011161 WBGENE00004156 WBGENE00008449 WBGENE00019756 WBGENE00020421
0.000202386	8	61	Amino sugar metabolic process	WBGENE00002983 WBGENE00007467 WBGENE00007472 WBGENE00011161 WBGENE00004156 WBGENE00008449 WBGENE00019756 WBGENE00020421
0.00214027	26	790	Proteolysis	WBGENE00000254 WBGENE00000841 WBGENE00016306 WBGENE00017881 WBGENE00019314 WBGENE00021645 WBGENE00022069 WBGENE00022189 WBGENE00219376 WBGENE00003520 WBGENE00003526 WBGENE00003527 WBGENE00003542 WBGENE00003545 WBGENE00003548 WBGENE00003552 WBGENE00004809 WBGENE00006591 WBGENE00008449 WBGENE00009331 WBGENE00012814 WBGENE00020017 WBGENE00020646 WBGENE00020893 WBGENE00022610 WBGENE00003150
0.00651685	8	104	Aminoglycan metabolic process	WBGENE00002983 WBGENE00007467 WBGENE00007472 WBGENE00011161 WBGENE00004156 WBGENE00008449 WBGENE00019756 WBGENE00020421
0.00756901	8	109	Molting cycle, collagen and cuticulin-based cuticle	WBGENE00000694 WBGENE00003542 WBGENE00003545 WBGENE00003552 WBGENE00006591 WBGENE00001077 WBGENE00004237 WBGENE00004238
0.00784889	8	112	Molting cycle	WBGENE00000694 WBGENE00003542 WBGENE00003545 WBGENE00003552 WBGENE00006591 WBGENE00001077 WBGENE00004237 WBGENE00004238
0.0329188	7	108	Carbohydrate derivative catabolic process	WBGENE00002983 WBGENE00007467 WBGENE00007472 WBGENE00011161 WBGENE00007344 WBGENE00007934 WBGENE00021122
Cellular Component
Enrichment FDR	Genes in list	Total genes	Functional Category	Genes
5.48262e-16	24	174	Collagen trimer	WBGENE00000601 WBGENE00000603 WBGENE00000634 WBGENE00000636 WBGENE00000653 WBGENE00000663 WBGENE00000664 WBGENE00000666 WBGENE00000672 WBGENE00000678 WBGENE00000687 WBGENE00000694 WBGENE00000699 WBGENE00000711 WBGENE00000718 WBGENE00000727 WBGENE00000728 WBGENE00000729 WBGENE00000734 WBGENE00000735 WBGENE00000741 WBGENE00000743 WBGENE00000747 WBGENE00000753
8.35829e-08	30	648	Extracellular region	WBGENE00000603 WBGENE00000694 WBGENE00002983 WBGENE00003887 WBGENE00007467 WBGENE00007472 WBGENE00011161 WBGENE00013762 WBGENE00016306 WBGENE00019314 WBGENE00020017 WBGENE00020646 WBGENE00021645 WBGENE00022189 WBGENE00003520 WBGENE00003526 WBGENE00003527 WBGENE00003542 WBGENE00003545 WBGENE00003552 WBGENE00004156 WBGENE00006591 WBGENE00008341 WBGENE00008449 WBGENE00009983 WBGENE00019756 WBGENE000…
0.0358661	12	346	Extracellular space	WBGENE00000603 WBGENE00000694 WBGENE00003887 WBGENE00013762 WBGENE00016306 WBGENE00019314 WBGENE00020017 WBGENE00020646 WBGENE00021645 WBGENE00022189 WBGENE00008341 WBGENE00044737
0.0358661	13	387	Extracellular region part	WBGENE00000603 WBGENE00000694 WBGENE00003887 WBGENE00013762 WBGENE00016306 WBGENE00019314 WBGENE00020017 WBGENE00020646 WBGENE00021645 WBGENE00022189 WBGENE00008341 WBGENE00044737 WBGENE00009983
Molecular Function
Enrichment FDR	Genes in list	Total genes	Functional Category	Genes
3.37271e-18	26	170	Structural constituent of cuticle	WBGENE00000601 WBGENE00000603 WBGENE00000634 WBGENE00000636 WBGENE00000653 WBGENE00000663 WBGENE00000664 WBGENE00000666 WBGENE00000672 WBGENE00000678 WBGENE00000687 WBGENE00000694 WBGENE00000699 WBGENE00000711 WBGENE00000718 WBGENE00000727 WBGENE00000728 WBGENE00000729 WBGENE00000734 WBGENE00000735 WBGENE00000741 WBGENE00000743 WBGENE00000747 WBGENE00000753 WBGENE00004300 WBGENE00009983
1.58195e-10	29	452	Structural molecule activity	WBGENE00000603 WBGENE00000664 WBGENE00000694 WBGENE00000718 WBGENE00013762 WBGENE00000601 WBGENE00000634 WBGENE00000636 WBGENE00000653 WBGENE00000663 WBGENE00000666 WBGENE00000672 WBGENE00000678 WBGENE00000687 WBGENE00000699 WBGENE00000711 WBGENE00000727 WBGENE00000728 WBGENE00000729 WBGENE00000734 WBGENE00000735 WBGENE00000741 WBGENE00000743 WBGENE00000747 WBGENE00000753 WBGENE00002057 WBGENE000…
5.28211e-07	9	48	Chitin binding	WBGENE00002983 WBGENE00004156 WBGENE00007467 WBGENE00007472 WBGENE00008449 WBGENE00011161 WBGENE00011847 WBGENE00019756 WBGENE00020421
0.000537215	14	271	Endopeptidase activity	WBGENE00000254 WBGENE00003520 WBGENE00003526 WBGENE00003527 WBGENE00003542 WBGENE00003545 WBGENE00003548 WBGENE00003552 WBGENE00006591 WBGENE00016306 WBGENE00017881 WBGENE00019314 WBGENE00020646 WBGENE00022189
0.000537215	9	115	Metalloendopeptidase activity	WBGENE00003520 WBGENE00003526 WBGENE00003527 WBGENE00003542 WBGENE00003545 WBGENE00003548 WBGENE00003552 WBGENE00006591 WBGENE00020646
0.000537215	11	176	Metallopeptidase activity	WBGENE00003520 WBGENE00003526 WBGENE00003527 WBGENE00003542 WBGENE00003545 WBGENE00003548 WBGENE00003552 WBGENE00006591 WBGENE00020646 WBGENE00021645 WBGENE00022610
0.00237939	16	410	Peptidase activity, acting on L-amino acid peptides	WBGENE00000254 WBGENE00003520 WBGENE00003526 WBGENE00003527 WBGENE00003542 WBGENE00003545 WBGENE00003548 WBGENE00003552 WBGENE00006591 WBGENE00016306 WBGENE00017881 WBGENE00019314 WBGENE00020646 WBGENE00021645 WBGENE00022189 WBGENE00022610
0.00377002	16	432	Peptidase activity	WBGENE00000254 WBGENE00003520 WBGENE00003526 WBGENE00003527 WBGENE00003542 WBGENE00003545 WBGENE00003548 WBGENE00003552 WBGENE00006591 WBGENE00016306 WBGENE00017881 WBGENE00019314 WBGENE00020646 WBGENE00021645 WBGENE00022189 WBGENE00022610
0.0215152	4	37	Chitinase activity	WBGENE00002983 WBGENE00007467 WBGENE00007472 WBGENE00011161
0.0322957	2	7	Carnitine O-palmitoyltransferase activity	WBGENE00008629 WBGENE00021703
0.0322957	2	7	N,N-dimethylaniline monooxygenase activity	WBGENE00001479 WBGENE00016728
0.0322957	6	104	Enzyme inhibitor activity	WBGENE00020017 WBGENE00008449 WBGENE00009331 WBGENE00012717 WBGENE00012814 WBGENE00020893
0.0322957	4	49	Serine-type endopeptidase inhibitor activity	WBGENE00020017 WBGENE00008449 WBGENE00009331 WBGENE00012814
0.0322957	2	7	O-palmitoyltransferase activity	WBGENE00008629 WBGENE00021703
0.0322957	5	70	Peptidase inhibitor activity	WBGENE00020017 WBGENE00008449 WBGENE00009331 WBGENE00012814 WBGENE00020893
0.0322957	3	24	NADP binding	WBGENE00003778 WBGENE00001479 WBGENE00016728
0.0322957	5	78	Peptidase regulator activity	WBGENE00020017 WBGENE00008449 WBGENE00009331 WBGENE00012814 WBGENE00020893
0.0365033	3	26	O-acyltransferase activity	WBGENE00008629 WBGENE00015295 WBGENE00021703
0.0482391	2	10	Carnitine O-acyltransferase activity	WBGENE00008629 WBGENE00021703
0.0482391	2	10	Oxidoreductase activity, acting on the CH-NH group of donors, NAD or NADP as acceptor	WBGENE00000929 WBGENE00010924
0.0482391	2	10	Carbon-nitrogen ligase activity, with glutamine as amido-N-donor	WBGENE00003816 WBGENE00008654

## Sheet: Extract 4 hours
g:Profiler
source	term_name	term_id	adjusted_p_value	negative_log10_of_adjusted_p_value	term_size	query_size	intersection_size	effective_domain_size	intersections
GO:MF	chitin binding	GO:0008061	1.64e-05	4.78625	43	132	8	10468	WBGENE00011161,WBGENE00014162,WBGENE00011847,WBGENE00007465,WBGENE00007467,WBGENE00007472,WBGENE00007471,WBGENE00007470
GO:MF	transmembrane receptor protein tyrosine kinase activity	GO:0004714	0.0143262	1.84387	32	132	5	10468	WBGENE00006894,WBGENE00003863,WBGENE00011168,WBGENE00021745,WBGENE00002199
GO:MF	cysteine-type endopeptidase activity	GO:0004197	0.0325268	1.48776	60	132	6	10468	WBGENE00022189,WBGENE00016306,WBGENE00019314,WBGENE00044760,WBGENE00000781,WBGENE00007055
GO:MF	transmembrane receptor protein kinase activity	GO:0019199	0.0381646	1.41834	39	132	5	10468	WBGENE00006894,WBGENE00003863,WBGENE00011168,WBGENE00021745,WBGENE00002199
GO:BP	defense response to bacterium	GO:0042742	0.00446841	2.34985	153	103	10	9419	WBGENE00021581,WBGENE00009213,WBGENE00009215,WBGENE00016668,WBGENE00016670,WBGENE00020326,WBGENE00020938,WBGENE00003374,WBGENE00004809,WBGENE00010790
GO:BP	response to bacterium	GO:0009617	0.00562239	2.25008	157	103	10	9419	WBGENE00021581,WBGENE00009213,WBGENE00009215,WBGENE00016668,WBGENE00016670,WBGENE00020326,WBGENE00020938,WBGENE00003374,WBGENE00004809,WBGENE00010790
GO:BP	defense response to Gram-positive bacterium	GO:0050830	0.00752173	2.12368	70	103	7	9419	WBGENE00021581,WBGENE00009215,WBGENE00016668,WBGENE00016670,WBGENE00020326,WBGENE00020938,WBGENE00010790
GO:BP	organonitrogen compound catabolic process	GO:1901565	0.0216883	1.66377	505	103	17	9419	WBGENE00022189,WBGENE00016306,WBGENE00007333,WBGENE00000213,WBGENE00019314,WBGENE00019747,WBGENE00021122,WBGENE00044760,WBGENE00013492,WBGENE00021743,WBGENE00007574,WBGENE00000781,WBGENE00004810,WBGENE00000841,WBGENE00000212,WBGENE00004809,WBGENE00007055
GO:BP	defense response to other organism	GO:0098542	0.0257441	1.58932	361	103	14	9419	WBGENE00013754,WBGENE00007659,WBGENE00021581,WBGENE00009213,WBGENE00009215,WBGENE00016668,WBGENE00016670,WBGENE00020326,WBGENE00020938,WBGENE00001395,WBGENE00003374,WBGENE00000841,WBGENE00004809,WBGENE00010790
GO:BP	response to other organism	GO:0051707	0.0299393	1.52376	366	103	14	9419	WBGENE00013754,WBGENE00007659,WBGENE00021581,WBGENE00009213,WBGENE00009215,WBGENE00016668,WBGENE00016670,WBGENE00020326,WBGENE00020938,WBGENE00001395,WBGENE00003374,WBGENE00000841,WBGENE00004809,WBGENE00010790
GO:BP	response to external biotic stimulus	GO:0043207	0.0299393	1.52376	366	103	14	9419	WBGENE00013754,WBGENE00007659,WBGENE00021581,WBGENE00009213,WBGENE00009215,WBGENE00016668,WBGENE00016670,WBGENE00020326,WBGENE00020938,WBGENE00001395,WBGENE00003374,WBGENE00000841,WBGENE00004809,WBGENE00010790
GO:BP	response to biotic stimulus	GO:0009607	0.0299393	1.52376	366	103	14	9419	WBGENE00013754,WBGENE00007659,WBGENE00021581,WBGENE00009213,WBGENE00009215,WBGENE00016668,WBGENE00016670,WBGENE00020326,WBGENE00020938,WBGENE00001395,WBGENE00003374,WBGENE00000841,WBGENE00004809,WBGENE00010790
GO:BP	defense response	GO:0006952	0.0299393	1.52376	366	103	14	9419	WBGENE00013754,WBGENE00007659,WBGENE00021581,WBGENE00009213,WBGENE00009215,WBGENE00016668,WBGENE00016670,WBGENE00020326,WBGENE00020938,WBGENE00001395,WBGENE00003374,WBGENE00000841,WBGENE00004809,WBGENE00010790
GO:BP	proteolysis involved in cellular protein catabolic process	GO:0051603	0.0320976	1.49353	321	103	13	9419	WBGENE00022189,WBGENE00016306,WBGENE00007333,WBGENE00019314,WBGENE00044760,WBGENE00013492,WBGENE00021743,WBGENE00007574,WBGENE00000781,WBGENE00004810,WBGENE00000841,WBGENE00004809,WBGENE00007055
GO:BP	protein catabolic process	GO:0030163	0.0390215	1.4087	375	103	14	9419	WBGENE00022189,WBGENE00016306,WBGENE00007333,WBGENE00019314,WBGENE00021122,WBGENE00044760,WBGENE00013492,WBGENE00021743,WBGENE00007574,WBGENE00000781,WBGENE00004810,WBGENE00000841,WBGENE00004809,WBGENE00007055
GO:BP	cellular protein catabolic process	GO:0044257	0.0440216	1.35633	331	103	13	9419	WBGENE00022189,WBGENE00016306,WBGENE00007333,WBGENE00019314,WBGENE00044760,WBGENE00013492,WBGENE00021743,WBGENE00007574,WBGENE00000781,WBGENE00004810,WBGENE00000841,WBGENE00004809,WBGENE00007055
GO:BP	unsaturated fatty acid biosynthetic process	GO:0006636	0.049527	1.30516	8	103	3	9419	WBGENE00001397,WBGENE00001395,WBGENE00001393
GO:CC	lysosome	GO:0005764	7.58e-06	5.1201	125	119	11	11887	WBGENE00022189,WBGENE00016306,WBGENE00000213,WBGENE00019314,WBGENE00044760,WBGENE00016670,WBGENE00010062,WBGENE00000781,WBGENE00010769,WBGENE00000212,WBGENE00007055
GO:CC	lytic vacuole	GO:0000323	8.95e-06	5.04836	127	119	11	11887	WBGENE00022189,WBGENE00016306,WBGENE00000213,WBGENE00019314,WBGENE00044760,WBGENE00016670,WBGENE00010062,WBGENE00000781,WBGENE00010769,WBGENE00000212,WBGENE00007055
GO:CC	vacuole	GO:0005773	0.00021778	3.66198	174	119	11	11887	WBGENE00022189,WBGENE00016306,WBGENE00000213,WBGENE00019314,WBGENE00044760,WBGENE00016670,WBGENE00010062,WBGENE00000781,WBGENE00010769,WBGENE00000212,WBGENE00007055
GO:CC	extracellular region	GO:0005576	0.0153311	1.81443	598	119	17	11887	WBGENE00022189,WBGENE00016306,WBGENE00009858,WBGENE00003893,WBGENE00000213,WBGENE00019314,WBGENE00009213,WBGENE00009215,WBGENE00044760,WBGENE00016670,WBGENE00023420,WBGENE00002088,WBGENE00000781,WBGENE00010769,WBGENE00000212,WBGENE00000535,WBGENE00007055
GO:CC	extracellular space	GO:0005615	0.0474001	1.32422	311	119	11	11887	WBGENE00022189,WBGENE00016306,WBGENE00003893,WBGENE00000213,WBGENE00019314,WBGENE00044760,WBGENE00016670,WBGENE00000781,WBGENE00000212,WBGENE00000535,WBGENE00007055
TF	Factor: elt-3; motif: TCTTATCA; match class: 0	TF:M07154_0	3.94e-09	8.40444	2235	210	60	18479	WBGENE00003863,WBGENE00044708,WBGENE00007857,WBGENE00001591,WBGENE00000213,WBGENE00012726,WBGENE00018903,WBGENE00021581,WBGENE00009213,WBGENE00009169,WBGENE00008679,WBGENE00017261,WBGENE00050899,WBGENE00007131,WBGENE00009168,WBGENE00007657,WBGENE00020613,WBGENE00045401,WBGENE00045475,WBGENE00009061,WBGENE00195165,WBGENE00017214,WBGENE00086560,WBGENE00009215,WBGENE00016668,WBGENE00007656,WBGENE000…
Wormbase
Term	Expected	Observed	Enrichment Fold Change	P value	Q value	-log10(q)
lytic vacuole GO:0000323	1.2	11	9.5	2.3e-09	2.8e-07	6.55284
protein catabolic process GO:0030163	3.3	14	4.3	1.4e-06	8.4e-05	4.07572
defense response GO:0006952	3.4	14	4.1	2.5e-06	9.9e-05	4.00436
response to biotic stimulus GO:0009607	3.4	14	4.1	2.6e-06	9.9e-05	4.00436
extracellular space GO:0005615	2.8	11	3.9	3.6e-05	0.00086	3.0655
peptidyl-tyrosine modification GO:0018212	0.92	6	6.6	4e-05	0.00086	3.0655
positive regulation of kinase activity GO:0033674	0.95	6	6.3	5.1e-05	0.00088	3.05552
organic acid metabolic process GO:0006082	4.1	10	2.4	0.0033	0.049	1.3098
identical protein binding GO:0042802	1.1	4	3.6	0.0053	0.07	1.1549
lipid catabolic process GO:0016042	1.2	4	3.3	0.0078	0.093	1.03152
ShinyGO
Biological Process
Enrichment FDR	Genes in list	Total genes	Functional Category	Genes
1.84533e-06	8	37	Chitin catabolic process	WBGENE00007465 WBGENE00007467 WBGENE00007470 WBGENE00007471 WBGENE00007472 WBGENE00010686 WBGENE00011161 WBGENE00014162
1.84533e-06	8	39	Amino sugar catabolic process	WBGENE00007465 WBGENE00007467 WBGENE00007470 WBGENE00007471 WBGENE00007472 WBGENE00010686 WBGENE00011161 WBGENE00014162
1.84533e-06	8	39	Glucosamine-containing compound catabolic process	WBGENE00007465 WBGENE00007467 WBGENE00007470 WBGENE00007471 WBGENE00007472 WBGENE00010686 WBGENE00011161 WBGENE00014162
1.84533e-06	12	108	Carbohydrate derivative catabolic process	WBGENE00007465 WBGENE00007467 WBGENE00007470 WBGENE00007471 WBGENE00007472 WBGENE00010686 WBGENE00011161 WBGENE00014162 WBGENE00016340 WBGENE00021743 WBGENE00021122 WBGENE00021746
1.84533e-06	26	577	Organonitrogen compound catabolic process	WBGENE00000212 WBGENE00000213 WBGENE00000781 WBGENE00000841 WBGENE00007055 WBGENE00007333 WBGENE00007465 WBGENE00007467 WBGENE00007470 WBGENE00007471 WBGENE00007472 WBGENE00010686 WBGENE00011161 WBGENE00013492 WBGENE00014162 WBGENE00016306 WBGENE00016340 WBGENE00019314 WBGENE00021743 WBGENE00021746 WBGENE00022189 WBGENE00044760 WBGENE00019747 WBGENE00004809 WBGENE00004810 WBGENE00021122
2.85723e-06	8	42	Aminoglycan catabolic process	WBGENE00007465 WBGENE00007467 WBGENE00007470 WBGENE00007471 WBGENE00007472 WBGENE00010686 WBGENE00011161 WBGENE00014162
1.6356e-05	8	53	Chitin metabolic process	WBGENE00007465 WBGENE00007467 WBGENE00007470 WBGENE00007471 WBGENE00007472 WBGENE00010686 WBGENE00011161 WBGENE00014162
2.22155e-05	8	56	Glucosamine-containing compound metabolic process	WBGENE00007465 WBGENE00007467 WBGENE00007470 WBGENE00007471 WBGENE00007472 WBGENE00010686 WBGENE00011161 WBGENE00014162
3.88154e-05	8	61	Amino sugar metabolic process	WBGENE00007465 WBGENE00007467 WBGENE00007470 WBGENE00007471 WBGENE00007472 WBGENE00010686 WBGENE00011161 WBGENE00014162
4.28376e-05	23	581	Macromolecule catabolic process	WBGENE00000781 WBGENE00000841 WBGENE00007055 WBGENE00007333 WBGENE00007465 WBGENE00007467 WBGENE00007470 WBGENE00007471 WBGENE00007472 WBGENE00010686 WBGENE00011161 WBGENE00013492 WBGENE00014162 WBGENE00016306 WBGENE00019314 WBGENE00021743 WBGENE00021746 WBGENE00022189 WBGENE00044760 WBGENE00004809 WBGENE00004810 WBGENE00021122 WBGENE00045401
0.000200766	28	884	Organic substance catabolic process	WBGENE00000212 WBGENE00000213 WBGENE00000781 WBGENE00000841 WBGENE00007055 WBGENE00007333 WBGENE00007465 WBGENE00007467 WBGENE00007470 WBGENE00007471 WBGENE00007472 WBGENE00010686 WBGENE00011161 WBGENE00013492 WBGENE00014162 WBGENE00016306 WBGENE00016340 WBGENE00019314 WBGENE00021743 WBGENE00021746 WBGENE00022189 WBGENE00044760 WBGENE00019747 WBGENE00004809 WBGENE00004810 WBGENE00010062 WBGENE000…
0.000409703	28	923	Cellular catabolic process	WBGENE00000212 WBGENE00000213 WBGENE00000781 WBGENE00000841 WBGENE00007055 WBGENE00007333 WBGENE00007465 WBGENE00007467 WBGENE00007470 WBGENE00007471 WBGENE00007472 WBGENE00010686 WBGENE00011161 WBGENE00013492 WBGENE00014162 WBGENE00016306 WBGENE00016340 WBGENE00019314 WBGENE00020386 WBGENE00021743 WBGENE00021746 WBGENE00022189 WBGENE00044760 WBGENE00019747 WBGENE00004809 WBGENE00004810 WBGENE000…
0.000464296	9	116	Drug catabolic process	WBGENE00007465 WBGENE00007467 WBGENE00007470 WBGENE00007471 WBGENE00007472 WBGENE00010686 WBGENE00011161 WBGENE00014162 WBGENE00020386
0.000766298	7	70	Defense response to Gram-positive bacterium	WBGENE00016668 WBGENE00016670 WBGENE00020326 WBGENE00020938 WBGENE00021581 WBGENE00009215 WBGENE00010790
0.000967429	29	1034	Catabolic process	WBGENE00000212 WBGENE00000213 WBGENE00000781 WBGENE00000841 WBGENE00007055 WBGENE00007333 WBGENE00007465 WBGENE00007467 WBGENE00007470 WBGENE00007471 WBGENE00007472 WBGENE00010686 WBGENE00011161 WBGENE00013492 WBGENE00014162 WBGENE00016306 WBGENE00016340 WBGENE00019314 WBGENE00020386 WBGENE00021743 WBGENE00021746 WBGENE00022189 WBGENE00044760 WBGENE00019747 WBGENE00004809 WBGENE00004810 WBGENE000…
0.00119474	11	209	Response to biotic stimulus	WBGENE00016668 WBGENE00016670 WBGENE00020326 WBGENE00020938 WBGENE00003374 WBGENE00021581 WBGENE00000841 WBGENE00004809 WBGENE00009213 WBGENE00009215 WBGENE00010790
0.00119474	10	171	Response to bacterium	WBGENE00016668 WBGENE00016670 WBGENE00020326 WBGENE00020938 WBGENE00003374 WBGENE00021581 WBGENE00004809 WBGENE00009213 WBGENE00009215 WBGENE00010790
0.00119474	10	170	Defense response to bacterium	WBGENE00016668 WBGENE00016670 WBGENE00020326 WBGENE00020938 WBGENE00003374 WBGENE00021581 WBGENE00004809 WBGENE00009213 WBGENE00009215 WBGENE00010790
0.00119474	11	209	Response to external biotic stimulus	WBGENE00016668 WBGENE00016670 WBGENE00020326 WBGENE00020938 WBGENE00003374 WBGENE00021581 WBGENE00000841 WBGENE00004809 WBGENE00009213 WBGENE00009215 WBGENE00010790
0.00119474	8	104	Aminoglycan metabolic process	WBGENE00007465 WBGENE00007467 WBGENE00007470 WBGENE00007471 WBGENE00007472 WBGENE00010686 WBGENE00011161 WBGENE00014162
0.00119474	11	209	Response to other organism	WBGENE00016668 WBGENE00016670 WBGENE00020326 WBGENE00020938 WBGENE00003374 WBGENE00021581 WBGENE00000841 WBGENE00004809 WBGENE00009213 WBGENE00009215 WBGENE00010790
0.00119474	11	206	Defense response to other organism	WBGENE00016668 WBGENE00016670 WBGENE00020326 WBGENE00020938 WBGENE00003374 WBGENE00021581 WBGENE00000841 WBGENE00004809 WBGENE00009213 WBGENE00009215 WBGENE00010790
0.00146161	17	468	Defense response	WBGENE00004809 WBGENE00013754 WBGENE00009515 WBGENE00009858 WBGENE00016668 WBGENE00016670 WBGENE00021581 WBGENE00022261 WBGENE00007659 WBGENE00020326 WBGENE00020938 WBGENE00003374 WBGENE00000841 WBGENE00001395 WBGENE00009213 WBGENE00009215 WBGENE00010790
0.0017809	3	8	Unsaturated fatty acid biosynthetic process	WBGENE00001397 WBGENE00001393 WBGENE00001395
0.00254107	3	9	Phospholipid catabolic process	WBGENE00000212 WBGENE00000213 WBGENE00019747
0.00345861	3	10	Unsaturated fatty acid metabolic process	WBGENE00001397 WBGENE00001393 WBGENE00001395
0.00681626	13	349	Proteolysis involved in cellular protein catabolic process	WBGENE00000781 WBGENE00000841 WBGENE00007055 WBGENE00007333 WBGENE00013492 WBGENE00016306 WBGENE00019314 WBGENE00021743 WBGENE00021746 WBGENE00022189 WBGENE00044760 WBGENE00004809 WBGENE00004810
0.00750142	5	53	Positive regulation of cell proliferation	WBGENE00002199 WBGENE00003863 WBGENE00006894 WBGENE00011168 WBGENE00021745
0.00753261	14	402	Protein catabolic process	WBGENE00000781 WBGENE00000841 WBGENE00007055 WBGENE00007333 WBGENE00013492 WBGENE00016306 WBGENE00019314 WBGENE00021743 WBGENE00021746 WBGENE00022189 WBGENE00044760 WBGENE00004809 WBGENE00004810 WBGENE00021122
0.00799749	13	359	Cellular protein catabolic process	WBGENE00000781 WBGENE00000841 WBGENE00007055 WBGENE00007333 WBGENE00013492 WBGENE00016306 WBGENE00019314 WBGENE00021743 WBGENE00021746 WBGENE00022189 WBGENE00044760 WBGENE00004809 WBGENE00004810
Cellular Component
Enrichment FDR	Genes in list	Total genes	Functional Category	Genes
1.53064e-06	12	125	Lytic vacuole	WBGENE00000212 WBGENE00000213 WBGENE00000781 WBGENE00007055 WBGENE00016306 WBGENE00016340 WBGENE00019314 WBGENE00022189 WBGENE00044760 WBGENE00010062 WBGENE00016670 WBGENE00010769
1.53064e-06	12	122	Lysosome	WBGENE00000212 WBGENE00000213 WBGENE00000781 WBGENE00007055 WBGENE00016306 WBGENE00016340 WBGENE00019314 WBGENE00022189 WBGENE00044760 WBGENE00010062 WBGENE00016670 WBGENE00010769
2.96502e-06	26	648	Extracellular region	WBGENE00000212 WBGENE00000213 WBGENE00000535 WBGENE00000781 WBGENE00003893 WBGENE00007055 WBGENE00007465 WBGENE00007467 WBGENE00007470 WBGENE00007471 WBGENE00007472 WBGENE00008644 WBGENE00010686 WBGENE00011161 WBGENE00014162 WBGENE00016306 WBGENE00019314 WBGENE00022189 WBGENE00023420 WBGENE00044760 WBGENE00016670 WBGENE00002088 WBGENE00010769 WBGENE00009213 WBGENE00009215 WBGENE00009858
4.19878e-05	12	181	Vacuole	WBGENE00000212 WBGENE00000213 WBGENE00000781 WBGENE00007055 WBGENE00016306 WBGENE00016340 WBGENE00019314 WBGENE00022189 WBGENE00044760 WBGENE00010062 WBGENE00016670 WBGENE00010769
0.0160229	12	346	Extracellular space	WBGENE00000212 WBGENE00000213 WBGENE00000535 WBGENE00000781 WBGENE00003893 WBGENE00007055 WBGENE00008644 WBGENE00016306 WBGENE00019314 WBGENE00022189 WBGENE00044760 WBGENE00016670
0.0189091	5	71	Receptor complex	WBGENE00002199 WBGENE00003863 WBGENE00006894 WBGENE00011168 WBGENE00021745
0.0288066	12	387	Extracellular region part	WBGENE00000212 WBGENE00000213 WBGENE00000535 WBGENE00000781 WBGENE00003893 WBGENE00007055 WBGENE00008644 WBGENE00016306 WBGENE00019314 WBGENE00022189 WBGENE00044760 WBGENE00016670
Molecular Function
Enrichment FDR	Genes in list	Total genes	Functional Category	Genes
8.0764e-09	14	106	Hydrolase activity, acting on glycosyl bonds	WBGENE00007465 WBGENE00007467 WBGENE00007470 WBGENE00007471 WBGENE00007472 WBGENE00010686 WBGENE00011161 WBGENE00014162 WBGENE00016340 WBGENE00016668 WBGENE00016670 WBGENE00000212 WBGENE00000213 WBGENE00008220
1.8921e-07	12	96	Hydrolase activity, hydrolyzing O-glycosyl compounds	WBGENE00007465 WBGENE00007467 WBGENE00007470 WBGENE00007471 WBGENE00007472 WBGENE00010686 WBGENE00011161 WBGENE00014162 WBGENE00016340 WBGENE00016668 WBGENE00016670 WBGENE00008220
3.32529e-07	9	48	Chitin binding	WBGENE00010686 WBGENE00007465 WBGENE00007467 WBGENE00007470 WBGENE00007471 WBGENE00007472 WBGENE00011161 WBGENE00011847 WBGENE00014162
5.35516e-07	8	37	Chitinase activity	WBGENE00007465 WBGENE00007467 WBGENE00007470 WBGENE00007471 WBGENE00007472 WBGENE00010686 WBGENE00011161 WBGENE00014162
0.000952022	5	30	Transmembrane receptor protein tyrosine kinase activity	WBGENE00002199 WBGENE00003863 WBGENE00006894 WBGENE00011168 WBGENE00021745
0.00257799	5	38	Transmembrane receptor protein kinase activity	WBGENE00002199 WBGENE00003863 WBGENE00006894 WBGENE00011168 WBGENE00021745
0.00334146	6	65	Cysteine-type endopeptidase activity	WBGENE00000781 WBGENE00007055 WBGENE00016306 WBGENE00019314 WBGENE00022189 WBGENE00044760
0.00877627	2	3	Acid sphingomyelin phosphodiesterase activity	WBGENE00000212 WBGENE00000213
0.0154748	2	4	Sphingomyelin phosphodiesterase activity	WBGENE00000212 WBGENE00000213
0.0244662	2	6	Stearoyl-CoA 9-desaturase activity	WBGENE00001397 WBGENE00001395
0.0244662	3	21	Thioredoxin-disulfide reductase activity	WBGENE00019349 WBGENE00020613 WBGENE00020875
0.0244662	6	106	Cysteine-type peptidase activity	WBGENE00000781 WBGENE00007055 WBGENE00016306 WBGENE00019314 WBGENE00022189 WBGENE00044760
0.0244662	2	6	Acyl-CoA desaturase activity	WBGENE00001397 WBGENE00001395
0.0244662	2	6	Oxidoreductase activity, acting on paired donors, with oxidation of a pair of donors resulting in the reduction of molecular oxygen to two molecules of water	WBGENE00001397 WBGENE00001395
0.029727	2	7	Carnitine O-palmitoyltransferase activity	WBGENE00008629 WBGENE00021703
0.029727	2	7	O-palmitoyltransferase activity	WBGENE00008629 WBGENE00021703
0.0320915	3	26	O-acyltransferase activity	WBGENE00008629 WBGENE00017261 WBGENE00021703
0.0320915	3	26	Oxidoreductase activity, acting on a sulfur group of donors, NAD(P) as acceptor	WBGENE00019349 WBGENE00020613 WBGENE00020875
0.0320915	36	1837	Hydrolase activity	WBGENE00000151 WBGENE00000212 WBGENE00000213 WBGENE00000781 WBGENE00003956 WBGENE00004287 WBGENE00007055 WBGENE00007465 WBGENE00007467 WBGENE00007470 WBGENE00007471 WBGENE00007472 WBGENE00007857 WBGENE00008671 WBGENE00010062 WBGENE00010686 WBGENE00010769 WBGENE00011161 WBGENE00014162 WBGENE00016306 WBGENE00016340 WBGENE00016668 WBGENE00016670 WBGENE00019166 WBGENE00019314 WBGENE00019747 WBGENE000…
0.0390664	2	10	Lysozyme activity	WBGENE00016668 WBGENE00016670
0.0390664	72	4443	Catalytic activity	WBGENE00000151 WBGENE00000212 WBGENE00000213 WBGENE00000781 WBGENE00000841 WBGENE00001397 WBGENE00002199 WBGENE00003863 WBGENE00003956 WBGENE00004287 WBGENE00004829 WBGENE00006894 WBGENE00007055 WBGENE00007465 WBGENE00007467 WBGENE00007470 WBGENE00007471 WBGENE00007472 WBGENE00007857 WBGENE00008097 WBGENE00008267 WBGENE00008269 WBGENE00008629 WBGENE00008671 WBGENE00009119 WBGENE00009980 WBGENE000…
0.0390664	5	93	Protein tyrosine kinase activity	WBGENE00002199 WBGENE00003863 WBGENE00006894 WBGENE00011168 WBGENE00021745
0.0390664	4	57	Lipase activity	WBGENE00000212 WBGENE00000213 WBGENE00010062 WBGENE00019747
0.0390664	2	10	Carnitine O-acyltransferase activity	WBGENE00008629 WBGENE00021703
0.0390664	2	10	Receptor tyrosine kinase binding	WBGENE00004829 WBGENE00003374
0.0390664	2	10	Peptidoglycan muralytic activity	WBGENE00016668 WBGENE00016670
0.0430612	2	11	Cysteine-type endopeptidase inhibitor activity	WBGENE00000535 WBGENE00007055
0.0430612	2	11	Protein tyrosine kinase binding	WBGENE00004829 WBGENE00003374

## Sheet: ORR
g:Profiler
source	term_name	term_id	adjusted_p_value	negative_log10_of_adjusted_p_value	term_size	query_size	intersection_size	effective_domain_size	intersections
GO:MF	chitin binding	GO:0008061	8.23e-08	7.08443	43	102	9	10468	WBGENE00007467,WBGENE00014162,WBGENE00007470,WBGENE00007471,WBGENE00011161,WBGENE00007472,WBGENE00011847,WBGENE00008449,WBGENE00007465
GO:MF	transmembrane receptor protein tyrosine kinase activity	GO:0004714	0.00451568	2.34528	32	102	5	10468	WBGENE00002199,WBGENE00006894,WBGENE00003863,WBGENE00021745,WBGENE00011168
GO:MF	cysteine-type endopeptidase activity	GO:0004197	0.00838247	2.07663	60	102	6	10468	WBGENE00044760,WBGENE00019314,WBGENE00022189,WBGENE00000781,WBGENE00016306,WBGENE00007055
GO:MF	transmembrane receptor protein kinase activity	GO:0019199	0.0122316	1.91252	39	102	5	10468	WBGENE00002199,WBGENE00006894,WBGENE00003863,WBGENE00021745,WBGENE00011168
GO:BP	cellular macromolecule catabolic process	GO:0044265	0.00190275	2.72062	446	77	15	9419	WBGENE00021122,WBGENE00044760,WBGENE00045401,WBGENE00007574,WBGENE00019314,WBGENE00004809,WBGENE00022189,WBGENE00000781,WBGENE00016306,WBGENE00021743,WBGENE00007055,WBGENE00013492,WBGENE00000841,WBGENE00003825,WBGENE00007333
GO:BP	protein catabolic process	GO:0030163	0.00705279	2.15164	375	77	13	9419	WBGENE00021122,WBGENE00044760,WBGENE00007574,WBGENE00019314,WBGENE00004809,WBGENE00022189,WBGENE00000781,WBGENE00016306,WBGENE00021743,WBGENE00007055,WBGENE00013492,WBGENE00000841,WBGENE00007333
GO:BP	proteolysis involved in cellular protein catabolic process	GO:0051603	0.00760583	2.11885	321	77	12	9419	WBGENE00044760,WBGENE00007574,WBGENE00019314,WBGENE00004809,WBGENE00022189,WBGENE00000781,WBGENE00016306,WBGENE00021743,WBGENE00007055,WBGENE00013492,WBGENE00000841,WBGENE00007333
GO:BP	macromolecule catabolic process	GO:0009057	0.00767301	2.11503	500	77	15	9419	WBGENE00021122,WBGENE00044760,WBGENE00045401,WBGENE00007574,WBGENE00019314,WBGENE00004809,WBGENE00022189,WBGENE00000781,WBGENE00016306,WBGENE00021743,WBGENE00007055,WBGENE00013492,WBGENE00000841,WBGENE00003825,WBGENE00007333
GO:BP	organonitrogen compound catabolic process	GO:1901565	0.00864513	2.06323	505	77	15	9419	WBGENE00021122,WBGENE00044760,WBGENE00007574,WBGENE00019314,WBGENE00004809,WBGENE00022189,WBGENE00000781,WBGENE00016306,WBGENE00021743,WBGENE00007055,WBGENE00013492,WBGENE00000841,WBGENE00007333,WBGENE00000213,WBGENE00019747
GO:BP	cellular protein catabolic process	GO:0044257	0.0103639	1.98448	331	77	12	9419	WBGENE00044760,WBGENE00007574,WBGENE00019314,WBGENE00004809,WBGENE00022189,WBGENE00000781,WBGENE00016306,WBGENE00021743,WBGENE00007055,WBGENE00013492,WBGENE00000841,WBGENE00007333
GO:BP	carbohydrate metabolic process	GO:0005975	0.0363891	1.43903	261	77	10	9419	WBGENE00007467,WBGENE00014162,WBGENE00007470,WBGENE00011848,WBGENE00007471,WBGENE00011161,WBGENE00007472,WBGENE00008220,WBGENE00011847,WBGENE00007465
GO:BP	organic substance catabolic process	GO:1901575	0.0474771	1.32352	804	77	18	9419	WBGENE00021122,WBGENE00044760,WBGENE00045401,WBGENE00007574,WBGENE00019314,WBGENE00004809,WBGENE00022189,WBGENE00000781,WBGENE00016306,WBGENE00021743,WBGENE00007055,WBGENE00013492,WBGENE00000841,WBGENE00003825,WBGENE00007333,WBGENE00000213,WBGENE00019747,WBGENE00010062
GO:BP	cellular catabolic process	GO:0044248	0.0482554	1.31645	805	77	18	9419	WBGENE00021122,WBGENE00044760,WBGENE00045401,WBGENE00007574,WBGENE00019314,WBGENE00020386,WBGENE00004809,WBGENE00022189,WBGENE00000781,WBGENE00016306,WBGENE00021743,WBGENE00007055,WBGENE00013492,WBGENE00000841,WBGENE00003825,WBGENE00007333,WBGENE00000213,WBGENE00019747
GO:CC	lysosome	GO:0005764	9.8039e-05	4.0086	125	94	9	11887	WBGENE00044760,WBGENE00019314,WBGENE00022189,WBGENE00000781,WBGENE00016306,WBGENE00007055,WBGENE00000213,WBGENE00016670,WBGENE00010062
GO:CC	lytic vacuole	GO:0000323	0.00011217	3.95011	127	94	9	11887	WBGENE00044760,WBGENE00019314,WBGENE00022189,WBGENE00000781,WBGENE00016306,WBGENE00007055,WBGENE00000213,WBGENE00016670,WBGENE00010062
GO:CC	vacuole	GO:0005773	0.00152481	2.81679	174	94	9	11887	WBGENE00044760,WBGENE00019314,WBGENE00022189,WBGENE00000781,WBGENE00016306,WBGENE00007055,WBGENE00000213,WBGENE00016670,WBGENE00010062
GO:CC	extracellular space	GO:0005615	0.00546495	2.26241	311	94	11	11887	WBGENE00044760,WBGENE00019314,WBGENE00022189,WBGENE00000781,WBGENE00016306,WBGENE00007055,WBGENE00000535,WBGENE00000694,WBGENE00003893,WBGENE00000213,WBGENE00016670
GO:CC	receptor complex	GO:0043235	0.0281815	1.55004	66	94	5	11887	WBGENE00002199,WBGENE00006894,WBGENE00003863,WBGENE00021745,WBGENE00011168
GO:CC	extracellular region	GO:0005576	0.039791	1.40022	598	94	14	11887	WBGENE00009213,WBGENE00044760,WBGENE00019314,WBGENE00022189,WBGENE00000781,WBGENE00016306,WBGENE00007055,WBGENE00000535,WBGENE00000694,WBGENE00008449,WBGENE00009858,WBGENE00003893,WBGENE00000213,WBGENE00016670
TF	Factor: elt-3; motif: TCTTATCA; match class: 0	TF:M07154_0	7.1643e-06	5.14483	2235	169	45	18479	WBGENE00008679,WBGENE00009061,WBGENE00009213,WBGENE00014148,WBGENE00045401,WBGENE00020386,WBGENE00045475,WBGENE00004809,WBGENE00007131,WBGENE00007657,WBGENE00020613,WBGENE00007658,WBGENE00008220,WBGENE00000781,WBGENE00003863,WBGENE00015790,WBGENE00021195,WBGENE00011486,WBGENE00012726,WBGENE00007055,WBGENE00015828,WBGENE00007660,WBGENE00022546,WBGENE00000535,WBGENE00044708,WBGENE00013844,WBGENE000…
Wormbase
Term	Expected	Observed	Enrichment Fold Change	P value	Q value	-log10(q)
lytic vacuole GO:0000323	0.9	9	9.9	3e-08	3.6e-06	5.4437
protein catabolic process GO:0030163	2.6	13	5.1	4.1e-07	2.5e-05	4.60206
extracellular space GO:0005615	2.2	11	4.9	3.2e-06	0.00013	3.88606
peptidyl-tyrosine modification GO:0018212	0.72	6	8.4	8.4e-06	0.00025	3.60206
positive regulation of kinase activity GO:0033674	0.75	5	6.7	0.00011	0.0027	2.56864
structural constituent of cuticle GO:0042302	1.2	6	5	0.00022	0.0044	2.35655
defense response GO:0006952	2.7	9	3.4	0.00043	0.0073	2.13668
response to biotic stimulus GO:0009607	2.7	9	3.3	0.00043	0.0073	2.13668
peptidase activity GO:0008233	3.3	9	2.7	0.0022	0.029	1.5376
intrinsic component of membrane GO:0031224	43	59	1.4	0.005	0.06	1.22185
ShinyGO
Biological Process
Enrichment FDR	Genes in list	Total genes	Functional Category	Genes
3.28858e-07	9	53	Chitin metabolic process	WBGENE00007465 WBGENE00007467 WBGENE00007470 WBGENE00007471 WBGENE00007472 WBGENE00010686 WBGENE00011161 WBGENE00014162 WBGENE00008449
3.28858e-07	8	37	Chitin catabolic process	WBGENE00007465 WBGENE00007467 WBGENE00007470 WBGENE00007471 WBGENE00007472 WBGENE00010686 WBGENE00011161 WBGENE00014162
3.28858e-07	8	39	Amino sugar catabolic process	WBGENE00007465 WBGENE00007467 WBGENE00007470 WBGENE00007471 WBGENE00007472 WBGENE00010686 WBGENE00011161 WBGENE00014162
3.28858e-07	9	56	Glucosamine-containing compound metabolic process	WBGENE00007465 WBGENE00007467 WBGENE00007470 WBGENE00007471 WBGENE00007472 WBGENE00010686 WBGENE00011161 WBGENE00014162 WBGENE00008449
3.28858e-07	8	39	Glucosamine-containing compound catabolic process	WBGENE00007465 WBGENE00007467 WBGENE00007470 WBGENE00007471 WBGENE00007472 WBGENE00010686 WBGENE00011161 WBGENE00014162
3.28858e-07	24	577	Organonitrogen compound catabolic process	WBGENE00000213 WBGENE00000781 WBGENE00000841 WBGENE00007055 WBGENE00007333 WBGENE00007465 WBGENE00007467 WBGENE00007470 WBGENE00007471 WBGENE00007472 WBGENE00010686 WBGENE00011161 WBGENE00013492 WBGENE00014162 WBGENE00016306 WBGENE00019314 WBGENE00021743 WBGENE00021746 WBGENE00022189 WBGENE00022610 WBGENE00044760 WBGENE00019747 WBGENE00004809 WBGENE00021122
4.41241e-07	8	42	Aminoglycan catabolic process	WBGENE00007465 WBGENE00007467 WBGENE00007470 WBGENE00007471 WBGENE00007472 WBGENE00010686 WBGENE00011161 WBGENE00014162
4.73211e-07	9	61	Amino sugar metabolic process	WBGENE00007465 WBGENE00007467 WBGENE00007470 WBGENE00007471 WBGENE00007472 WBGENE00010686 WBGENE00011161 WBGENE00014162 WBGENE00008449
5.2837e-07	11	108	Carbohydrate derivative catabolic process	WBGENE00007465 WBGENE00007467 WBGENE00007470 WBGENE00007471 WBGENE00007472 WBGENE00010686 WBGENE00011161 WBGENE00014162 WBGENE00021743 WBGENE00021122 WBGENE00021746
1.04471e-06	23	581	Macromolecule catabolic process	WBGENE00000781 WBGENE00000841 WBGENE00003825 WBGENE00007055 WBGENE00007333 WBGENE00007465 WBGENE00007467 WBGENE00007470 WBGENE00007471 WBGENE00007472 WBGENE00010686 WBGENE00011161 WBGENE00013492 WBGENE00014162 WBGENE00016306 WBGENE00019314 WBGENE00021743 WBGENE00021746 WBGENE00022189 WBGENE00044760 WBGENE00004809 WBGENE00021122 WBGENE00045401
1.12549e-05	27	884	Organic substance catabolic process	WBGENE00000213 WBGENE00000781 WBGENE00000841 WBGENE00003825 WBGENE00007055 WBGENE00007333 WBGENE00007465 WBGENE00007467 WBGENE00007470 WBGENE00007471 WBGENE00007472 WBGENE00010686 WBGENE00011161 WBGENE00013492 WBGENE00014162 WBGENE00016306 WBGENE00019314 WBGENE00021743 WBGENE00021746 WBGENE00022189 WBGENE00022610 WBGENE00044760 WBGENE00019747 WBGENE00004809 WBGENE00010062 WBGENE00021122 WBGENE000…
2.38541e-05	27	923	Cellular catabolic process	WBGENE00000213 WBGENE00000781 WBGENE00000841 WBGENE00003825 WBGENE00007055 WBGENE00007333 WBGENE00007465 WBGENE00007467 WBGENE00007470 WBGENE00007471 WBGENE00007472 WBGENE00010686 WBGENE00011161 WBGENE00013492 WBGENE00014162 WBGENE00016306 WBGENE00019314 WBGENE00020386 WBGENE00021743 WBGENE00021746 WBGENE00022189 WBGENE00022610 WBGENE00044760 WBGENE00019747 WBGENE00004809 WBGENE00021122 WBGENE000…
3.16309e-05	9	104	Aminoglycan metabolic process	WBGENE00007465 WBGENE00007467 WBGENE00007470 WBGENE00007471 WBGENE00007472 WBGENE00010686 WBGENE00011161 WBGENE00014162 WBGENE00008449
5.68596e-05	28	1034	Catabolic process	WBGENE00000213 WBGENE00000781 WBGENE00000841 WBGENE00003825 WBGENE00007055 WBGENE00007333 WBGENE00007465 WBGENE00007467 WBGENE00007470 WBGENE00007471 WBGENE00007472 WBGENE00010686 WBGENE00011161 WBGENE00013492 WBGENE00014162 WBGENE00016306 WBGENE00019314 WBGENE00020386 WBGENE00021743 WBGENE00021746 WBGENE00022189 WBGENE00022610 WBGENE00044760 WBGENE00019747 WBGENE00004809 WBGENE00010062 WBGENE000…
6.84723e-05	9	116	Drug catabolic process	WBGENE00007465 WBGENE00007467 WBGENE00007470 WBGENE00007471 WBGENE00007472 WBGENE00010686 WBGENE00011161 WBGENE00014162 WBGENE00020386
0.00337568	15	489	Cellular macromolecule catabolic process	WBGENE00000781 WBGENE00000841 WBGENE00003825 WBGENE00007055 WBGENE00007333 WBGENE00013492 WBGENE00016306 WBGENE00019314 WBGENE00021743 WBGENE00021746 WBGENE00022189 WBGENE00044760 WBGENE00004809 WBGENE00021122 WBGENE00045401
0.00412627	5	53	Positive regulation of cell proliferation	WBGENE00002199 WBGENE00003863 WBGENE00006894 WBGENE00011168 WBGENE00021745
0.0047229	13	402	Protein catabolic process	WBGENE00000781 WBGENE00000841 WBGENE00007055 WBGENE00007333 WBGENE00013492 WBGENE00016306 WBGENE00019314 WBGENE00021743 WBGENE00021746 WBGENE00022189 WBGENE00044760 WBGENE00004809 WBGENE00021122
0.0047229	12	349	Proteolysis involved in cellular protein catabolic process	WBGENE00000781 WBGENE00000841 WBGENE00007055 WBGENE00007333 WBGENE00013492 WBGENE00016306 WBGENE00019314 WBGENE00021743 WBGENE00021746 WBGENE00022189 WBGENE00044760 WBGENE00004809
0.00574499	12	359	Cellular protein catabolic process	WBGENE00000781 WBGENE00000841 WBGENE00007055 WBGENE00007333 WBGENE00013492 WBGENE00016306 WBGENE00019314 WBGENE00021743 WBGENE00021746 WBGENE00022189 WBGENE00044760 WBGENE00004809
0.00832335	6	98	Peptidyl-tyrosine phosphorylation	WBGENE00004829 WBGENE00002199 WBGENE00003863 WBGENE00006894 WBGENE00011168 WBGENE00021745
0.00865312	6	100	Peptidyl-tyrosine modification	WBGENE00004829 WBGENE00002199 WBGENE00003863 WBGENE00006894 WBGENE00011168 WBGENE00021745
0.00865312	10	277	Carbohydrate metabolic process	WBGENE00007465 WBGENE00007467 WBGENE00007470 WBGENE00007471 WBGENE00007472 WBGENE00008220 WBGENE00011161 WBGENE00011847 WBGENE00011848 WBGENE00014162
0.0175474	3	21	Glycoprotein catabolic process	WBGENE00021743 WBGENE00021122 WBGENE00021746
0.0236944	15	617	Carbohydrate derivative metabolic process	WBGENE00001547 WBGENE00007465 WBGENE00007467 WBGENE00007470 WBGENE00007471 WBGENE00007472 WBGENE00007857 WBGENE00010686 WBGENE00011161 WBGENE00014162 WBGENE00017261 WBGENE00021743 WBGENE00021746 WBGENE00008449 WBGENE00021122
0.0280208	6	129	Transmembrane receptor protein tyrosine kinase signaling pathway	WBGENE00002199 WBGENE00003863 WBGENE00004829 WBGENE00006894 WBGENE00011168 WBGENE00021745
0.0333333	10	339	Drug metabolic process	WBGENE00007465 WBGENE00007467 WBGENE00007470 WBGENE00007471 WBGENE00007472 WBGENE00010686 WBGENE00011161 WBGENE00014162 WBGENE00020386 WBGENE00008449
0.0345163	2	8	Unsaturated fatty acid biosynthetic process	WBGENE00001397 WBGENE00001393
0.0411423	2	9	Phospholipid catabolic process	WBGENE00000213 WBGENE00019747
0.0411423	2	9	Protein stabilization	WBGENE00000915 WBGENE00023498
Cellular Component
Enrichment FDR	Genes in list	Total genes	Functional Category	Genes
4.79002e-05	22	648	Extracellular region	WBGENE00000213 WBGENE00000535 WBGENE00000694 WBGENE00000781 WBGENE00003893 WBGENE00007055 WBGENE00007465 WBGENE00007467 WBGENE00007470 WBGENE00007471 WBGENE00007472 WBGENE00010686 WBGENE00011161 WBGENE00014162 WBGENE00016306 WBGENE00019314 WBGENE00022189 WBGENE00044760 WBGENE00016670 WBGENE00008449 WBGENE00009213 WBGENE00009858
0.000103944	9	125	Lytic vacuole	WBGENE00000213 WBGENE00000781 WBGENE00007055 WBGENE00016306 WBGENE00019314 WBGENE00022189 WBGENE00044760 WBGENE00010062 WBGENE00016670
0.000103944	9	122	Lysosome	WBGENE00000213 WBGENE00000781 WBGENE00007055 WBGENE00016306 WBGENE00019314 WBGENE00022189 WBGENE00044760 WBGENE00010062 WBGENE00016670
0.00146709	9	181	Vacuole	WBGENE00000213 WBGENE00000781 WBGENE00007055 WBGENE00016306 WBGENE00019314 WBGENE00022189 WBGENE00044760 WBGENE00010062 WBGENE00016670
0.00835332	11	346	Extracellular space	WBGENE00000213 WBGENE00000535 WBGENE00000694 WBGENE00000781 WBGENE00003893 WBGENE00007055 WBGENE00016306 WBGENE00019314 WBGENE00022189 WBGENE00044760 WBGENE00016670
0.00835332	5	71	Receptor complex	WBGENE00002199 WBGENE00003863 WBGENE00006894 WBGENE00011168 WBGENE00021745
0.0174241	11	387	Extracellular region part	WBGENE00000213 WBGENE00000535 WBGENE00000694 WBGENE00000781 WBGENE00003893 WBGENE00007055 WBGENE00016306 WBGENE00019314 WBGENE00022189 WBGENE00044760 WBGENE00016670
Molecular Function
Enrichment FDR	Genes in list	Total genes	Functional Category	Genes
6.18e-09	10	48	Chitin binding	WBGENE00010686 WBGENE00007465 WBGENE00007467 WBGENE00007470 WBGENE00007471 WBGENE00007472 WBGENE00008449 WBGENE00011161 WBGENE00011847 WBGENE00014162
5.9e-08	12	106	Hydrolase activity, acting on glycosyl bonds	WBGENE00007465 WBGENE00007467 WBGENE00007470 WBGENE00007471 WBGENE00007472 WBGENE00010686 WBGENE00011161 WBGENE00014162 WBGENE00016668 WBGENE00016670 WBGENE00000213 WBGENE00008220
1.33e-07	11	96	Hydrolase activity, hydrolyzing O-glycosyl compounds	WBGENE00007465 WBGENE00007467 WBGENE00007470 WBGENE00007471 WBGENE00007472 WBGENE00010686 WBGENE00011161 WBGENE00014162 WBGENE00016668 WBGENE00016670 WBGENE00008220
1.33e-07	8	37	Chitinase activity	WBGENE00007465 WBGENE00007467 WBGENE00007470 WBGENE00007471 WBGENE00007472 WBGENE00010686 WBGENE00011161 WBGENE00014162
0.00033164	5	30	Transmembrane receptor protein tyrosine kinase activity	WBGENE00002199 WBGENE00003863 WBGENE00006894 WBGENE00011168 WBGENE00021745
0.0009111	5	38	Transmembrane receptor protein kinase activity	WBGENE00002199 WBGENE00003863 WBGENE00006894 WBGENE00011168 WBGENE00021745
0.00101849	6	65	Cysteine-type endopeptidase activity	WBGENE00000781 WBGENE00007055 WBGENE00016306 WBGENE00019314 WBGENE00022189 WBGENE00044760
0.0130345	6	106	Cysteine-type peptidase activity	WBGENE00000781 WBGENE00007055 WBGENE00016306 WBGENE00019314 WBGENE00022189 WBGENE00044760
0.0184214	3	21	Thioredoxin-disulfide reductase activity	WBGENE00019349 WBGENE00020613 WBGENE00020875
0.0312199	3	26	Oxidoreductase activity, acting on a sulfur group of donors, NAD(P) as acceptor	WBGENE00019349 WBGENE00020613 WBGENE00020875
0.032752	5	93	Protein tyrosine kinase activity	WBGENE00002199 WBGENE00003863 WBGENE00006894 WBGENE00011168 WBGENE00021745
0.0464091	2	10	Lysozyme activity	WBGENE00016668 WBGENE00016670
0.0464091	2	10	Peptidoglycan muralytic activity	WBGENE00016668 WBGENE00016670
