# Supplementary material for: Chemosensory Neurons Modulate the Response to Oomycete Recognition in Caenorhabditis elegans
Source: Cell Rep. 2021 Jan 12;34(2):108604. doi: 10.1016/j.celrep.2020.108604 (PMC7809619; doi:10.1016/j.celrep.2020.108604)
Supplement: Table S5. Survival Data for Infection and Lifespan Assays, Related to STAR Methods [file mmc6.xlsx]

## Sheet: Life span and infections assays
	n	Mean Lifespan (days)	p value (vs N2)
For figure 4A & 5C
N2	90	3.66 ± 0.08	NA
	90	3.69 ± 0.1	NA
	60	4.79 ± 0.21	NA
pals-22	90	3.93 ± 0.07	0.0391
	90	4.11 ± 0.12	0.0114
	60	5.42 ± 0.24	0.029
N2 + Ext	90	4.09 ± 0.07	0.0002
	90	4.48 ± 0.12	5e-06
	60	6.11 ± 0.25	0.0001
pals-22 +Ext	90	4.24 ± 0.06	2.8e-07
	90	4.7 ± 0.11	3.6e-09
	60	6.45 ± 0.25	2.8e-06
tax-2	90	3.07 ± 0.03	0
	90	3.16 ± 0.03	4.9e-07
	60	3.3 ± 0.2	6e-06
tax-2 + Ext	90	3.14 ± 0.04	2.8e-08
	90	3.03 ± 0.03	0.0007
	60	3.42 ± 0.19	1.6e-05
For figure 4B
N2	90	14.71 ± 0.4	NA
	90	14.53 ± 0.41	NA
	125	16.95 ± 0.41	NA
N2 + Ext	90	15.17 ± 0.42	0.388
	90	15.00 ± 0.41	0.4283
	125	16.17 ± 0.45	0.8618
For figure 4E and figure S6A
N2	60	5.98 ± 0.2	NA
	60	6.01 ± 0.21	NA
	60	5.79 ± 0.21	NA
elt-3	60	5.03 ± 0.19	0.0015
	60	5.36 ± 0.21	0.0349
	60	5.07 ± 0.21	0.0211
ASK ablated	60	5.71 ± 0.19	0.323
	60	5.76 ± 0.22	0.4478
	60	5.57 ± 0.21	0.4845
