# Supplementary material for: Chemosensory Neurons Modulate the Response to Oomycete Recognition in Caenorhabditis elegans
Source: Cell Rep. 2021 Jan 12;34(2):108604. doi: 10.1016/j.celrep.2020.108604 (PMC7809619; doi:10.1016/j.celrep.2020.108604)
Supplement: Table S6. Oligos Used in This Study, Related to STAR Methods [file mmc7.xlsx]

## Sheet: oligos
Table S6: Oligos used in this study
Primer name	Sequence (5' - 3')
SL2-F	TTAAATCCTAGGGTTTAAACGCTGTCTCATCCTACTTTCACCTAG
SL2-R	GGTACAGCAGTTTCCCTGAA
SL2 – F Gib	ATTTAGGTGACACTATAGAATATCAATTTAAATCCTAGGGTTTAAACGCTGTCTCATC
SL2 scarlet-F	TTTAATTCAGGGAAACTGCTGTACCATGGTCAGCAAGGGAGAGGC
BJ36-unc54-ter-R	TCGATAAGCTTGGATCCTCTAGCTTAAGGCAAAAACCCCATAGACAC
Trx-1 fwd	AGGTGACACTATAGAATATCAATTTAAATCGCCAAGAACTATCACGTACAGAATATTATC
Trx-1 tax-4 rev	TGGATCGGGTGCAGGTTCCGCCGTTGACATTCTGTTACCATATCAGCAAGCTCCAGAATA
Srg-8 fwd	AGGTGACACTATAGAATATCAATTTAAATCGGTCAACTACGCCACCATGTATTGGAGATC
Srg-8 tax-4 rev	TGGATCGGGTGCAGGTTCCGCCGTTGACATGCCACTCATTTTGCTTGATTTGTATAAGAT
Gpa-4 fwd	AGGTGACACTATAGAATATCAATTTAAATCAAGTCGAGAAAGTTGAGCAGAAAAGGCCAT
Gpa-4 tax-4 rev	TGGATCGGGTGCAGGTTCCGCCGTTGACATGTGAAAGCATCCCATTGTTGAAAAGTGTTC
Gcy-15 fwd	AGGTGACACTATAGAATATCAATTTAAATCAAATTCCGCGAAAGATGCCACCTACCTCTT
Gcy-15 tax-4 rev	TGGATCGGGTGCAGGTTCCGCCGTTGACATAGCTGATGGGATGTAGGCAGCACCTGAAAC
Gcy-21 fwd	AGGTGACACTATAGAATATCAATTTAAATCCGCAAGTAAACTGGGAGTGAAAGCATCTCC
Gcy-21 tax-4 rev	TGGATCGGGTGCAGGTTCCGCCGTTGACATCAGCTGAAAGCATAGCAGAATAATATGAAA
Tax-4 fwd	ATGTCAACGGCGGAACCTGCACCCGATCCA
Tax-4 rev	AAGTAGGATGAGACAGCGTTTAAACCCTAGCTATTTGAGCAAGGATTCAGATTCAGTTCC
chil-27qRT-F	TCAAGTGGAGGACTGCAACA
chil-27qRT-R	TGAGTTATTTTCGGTAGATTCCAGT
pmp-3_qRTF1	CGGAGGAAAAACTGGTCAAG
pmp-3_qRTR1	TGCAACGAGAGCAACTGAAC
chil-27 smFISH	taattcttcggcgtagacat
chil-27 smFISH	cctgtcatttttctcatcta
chil-27 smFISH	ttcatttgcagtgacgttgt
chil-27 smFISH	cccatggcattatttgcaaa
chil-27 smFISH	catcattttcttttgcagga
chil-27 smFISH	tctattggtggaatttctga
chil-27 smFISH	gggtagttgaagctatatca
chil-27 smFISH	agcctgatgaatccgttaat
chil-27 smFISH	actttgtcaggtggtttttc
chil-27 smFISH	atcagctgcgaagaggacaa
chil-27 smFISH	ctctacgcttccatcaaatc
chil-27 smFISH	atgtgcgcgatgaatgatcc
chil-27 smFISH	tgtgagctctctattttcga
chil-27 smFISH	tattggatcgtccaccaatt
chil-27 smFISH	gatccgcaataacaagtggc
chil-27 smFISH	tccatctagttgatattcct
chil-27 smFISH	gcccacttccaaagtaaatc
chil-27 smFISH	ccgagaacatttctttgtgt
chil-27 smFISH	agcttttgtttcaattcaca
chil-27 smFISH	catcaggcagaatttgcaca
chil-27 smFISH	gaacagctcccaactcgatg
chil-27 smFISH	gagaggtgacccatttgcag
chil-27 smFISH	tgcagtcctccacttgaata
chil-27 smFISH	cacgacttctgtatctggtc
chil-27 smFISH	tagattccagttctgagtca
chil-27 smFISH	gtcgacggtaagtttctttg
chil-27 smFISH	tgaagatttccatccgatgt
chil-27 smFISH	ttcatagcaatctcatcctc
chil-27 smFISH	agcttgctcctttaacttta
chil-27 smFISH	gtgcgcccatcaattttaaa
chil-27 smFISH	tcttttcttatcatgagcca
chil-27 smFISH	ccaagccgatattcttttag
chil-27 smFISH	tttccaaattaagtccgagt
chil-27 smFISH	tctactctgaaggaactcct
chil-27 smFISH	tctttctttctttaatctct
chil-27 smFISH	ggccgtacaactttcgataa
